# Supplementary material for: Elucidating the Genetic Architecture of Fiber Quality in Hemp (Cannabis sativa L.) Using a Genome-Wide Association Study
Source: Front Genet. 2020 Sep 17;11:566314. doi: 10.3389/fgene.2020.566314 (PMC7527631; doi:10.3389/fgene.2020.566314)
Supplement: Supplementary file 2 [file Data_Sheet_2.xlsx]

## Sheet: GWAS_Fibre_quality_hemp_2019
Trait	Location	Scaffold	Marker	Scaffold_marker	P-value	"-log10P"	Effect	s.e.e.
Glc	CRA	C32032773	351	C32032773_351	0.0001	4.12	0.0472	0.0119
Glc	CRA	C32052769	1103	C32052769_1103	0	4.4	0.0229	0.0056
Glc	CRA	C32052769	981	C32052769_981	0	4.33	0.0225	0.0055
Glc	FNPC	C32060055	214	C32060055_214	0.0001	4.15	-0.0388	0.0098
Glc	CRA	C32060565	636	C32060565_636	0	5.63	0.031	0.0066
Glc	CRA	C32064665	1111	C32064665_1111	0	4.48	0.0389	0.009
Glc	CRA	C32065769	145	C32065769_145	0	6.13	0.0368	0.007
Glc	CRA	C32065769	78	C32065769_78	0	5.22	0.0405	0.0085
Glc	CRA	C32074171	1161	C32074171_1161	0	4.8	-0.0772	0.0171
Glc	CRA	C32074171	1212	C32074171_1212	0	4.53	-0.0686	0.0164
Glc	CRA	C32085849	102	C32085849_102	0	4.74	0.0406	0.0091
Glc	FNPC	C32087851	702	C32087851_702	0	5.52	0.031	0.0066
Glc	CRA	C32089713	399	C32089713_399	0	4.88	0.0524	0.0115
Glc	FNPC	C32090133	354	C32090133_354	0	4.96	0.0526	0.012
Glc	FNPC	C32090133	331	C32090133_331	0.0001	4.14	0.0521	0.0131
Glc	CRA	C32090133	354	C32090133_354	0.0001	4.12	0.0669	0.0163
Glc	VDS	C32098301	1055	C32098301_1055	0	4.49	0.0282	0.0065
Glc	CRA	C32099333	869	C32099333_869	0	4.58	0.0408	0.0093
Glc	CRA	C32103569	1584	C32103569_1584	0	5.08	0.0514	0.011
Glc	CRA	C32109847	1164	C32109847_1164	0	4.57	0.0589	0.014
Glc	CRA	C32114783	2804	C32114783_2804	0	4.63	0.0384	0.0091
Glc	CRA	scaffold10007	2298	scaffold10007_2298	0	4.66	0.0385	0.0091
Glc	CRA	scaffold10007	2305	scaffold10007_2305	0	4.49	0.0376	0.0087
Glc	CRA	scaffold10007	2334	scaffold10007_2334	0	4.49	0.0376	0.0087
Glc	VDS	scaffold10091	14789	scaffold10091_14789	0.0001	4.07	0.0503	0.0124
Glc	FNPC	scaffold10189	78828	scaffold10189_78828	0	4.81	-0.018	0.0042
Glc	CRA	scaffold10194	12217	scaffold10194_12217	0.0001	4.06	-0.0555	0.0142
Glc	CRA	scaffold10336	39070	scaffold10336_39070	0	4.63	-0.0659	0.0156
Glc	CRA	scaffold10336	19888	scaffold10336_19888	0.0001	4.11	-0.065	0.0158
Glc	VDS	scaffold104423	9938	scaffold104423_9938	0	4.98	0.0528	0.0115
Glc	VDS	scaffold104651	84	scaffold104651_84	0.0001	4.12	0.0368	0.009
Glc	CRA	scaffold105190	7170	scaffold105190_7170	0.0001	4.27	0.0419	0.0104
Glc	CRA	scaffold105591	1586	scaffold105591_1586	0	5.29	-0.0542	0.0113
Glc	CRA	scaffold105964	29921	scaffold105964_29921	0	4.85	0.0344	0.0079
Glc	CRA	scaffold106086	1591	scaffold106086_1591	0.0001	4.28	-0.0586	0.0145
Glc	CRA	scaffold106174	6306	scaffold106174_6306	0	6.18	0.0521	0.0105
Glc	CRA	scaffold106174	5692	scaffold106174_5692	0	4.45	0.041	0.0095
Glc	CRA	scaffold106174	6065	scaffold106174_6065	0.0001	4.26	0.0494	0.0118
Glc	CRA	scaffold10626	2658	scaffold10626_2658	0	4.78	0.0574	0.0128
Glc	FNPC	scaffold106400	3942	scaffold106400_3942	0.0001	4.07	-0.0282	0.0069
Glc	CRA	scaffold10641	52245	scaffold10641_52245	0	4.59	0.0747	0.017
Glc	CRA	scaffold10641	52291	scaffold10641_52291	0.0001	4.12	0.0428	0.0108
Glc	FNPC	scaffold107917	4905	scaffold107917_4905	0	4.7	0.0185	0.0043
Glc	FNPC	scaffold107917	4886	scaffold107917_4886	0	4.56	0.0185	0.0044
Glc	CRA	scaffold107958	791	scaffold107958_791	0	4.87	0.0657	0.0144
Glc	CRA	scaffold10841	11820	scaffold10841_11820	0.0001	4.05	-0.0476	0.0117
Glc	CRA	scaffold10943	40643	scaffold10943_40643	0	5.42	-0.0826	0.0179
Glc	CRA	scaffold10943	3591	scaffold10943_3591	0	4.64	-0.065	0.0153
Glc	CRA	scaffold10943	3611	scaffold10943_3611	0	4.55	-0.0639	0.0153
Glc	CRA	scaffold10943	40317	scaffold10943_40317	0	4.48	-0.0625	0.0144
Glc	CRA	scaffold10943	380	scaffold10943_380	0	4.44	-0.0619	0.015
Glc	VDS	scaffold10943	40317	scaffold10943_40317	0.0001	4.12	-0.063	0.0154
Glc	CRA	scaffold10987	6458	scaffold10987_6458	0	4.8	-0.0705	0.0156
Glc	CRA	scaffold11012	70715	scaffold11012_70715	0.0001	4.08	0.0517	0.0127
Glc	CRA	scaffold110740	537	scaffold110740_537	0	4.42	0.0558	0.0135
Glc	CRA	scaffold111816	450	scaffold111816_450	0	4.85	0.0395	0.0087
Glc	FNPC	scaffold111816	372	scaffold111816_372	0.0001	4.16	0.0218	0.0053
Glc	FNPC	scaffold11218	8254	scaffold11218_8254	0	4.82	-0.0538	0.0124
Glc	CRA	scaffold11218	8254	scaffold11218_8254	0	4.78	-0.0576	0.0134
Glc	CRA	scaffold11218	8211	scaffold11218_8211	0	4.66	-0.0573	0.0135
Glc	FNPC	scaffold11218	8211	scaffold11218_8211	0.0001	4.23	-0.0525	0.0126
Glc	CRA	scaffold11242	7525	scaffold11242_7525	0.0001	4.18	-0.0266	0.0067
Glc	CRA	scaffold112592	1101	scaffold112592_1101	0	4.57	0.0451	0.0103
Glc	VDS	scaffold11416	116201	scaffold11416_116201	0	5.17	0.0624	0.0133
Glc	CRA	scaffold11416	136201	scaffold11416_136201	0	4.34	-0.0564	0.0133
Glc	CRA	scaffold11418	24407	scaffold11418_24407	0	4.77	0.0464	0.0108
Glc	CRA	scaffold11418	25077	scaffold11418_25077	0.0001	4.06	0.0471	0.0116
Glc	CRA	scaffold114252	1524	scaffold114252_1524	0	5.23	-0.0596	0.0125
Glc	CRA	scaffold114252	1402	scaffold114252_1402	0	4.5	-0.0572	0.0132
Glc	VDS	scaffold11466	7469	scaffold11466_7469	0	5.56	0.0528	0.0107
Glc	CRA	scaffold114668	4260	scaffold114668_4260	0.0001	4.05	0.0225	0.0055
Glc	CRA	scaffold11729	506	scaffold11729_506	0.0001	4.28	0.0348	0.0083
Glc	CRA	scaffold117512	1139	scaffold117512_1139	0.0001	4.05	0.0186	0.0047
Glc	VDS	scaffold11759	29657	scaffold11759_29657	0	4.32	0.036	0.0085
Glc	FNPC	scaffold11808	16540	scaffold11808_16540	0	4.72	0.034	0.008
Glc	FNPC	scaffold118257	4014	scaffold118257_4014	0.0001	4.16	-0.0464	0.0112
Glc	CRA	scaffold11848	21480	scaffold11848_21480	0.0001	4.18	-0.0233	0.0056
Glc	CRA	scaffold119931	562	scaffold119931_562	0	5.33	0.0362	0.0079
Glc	CRA	scaffold119931	823	scaffold119931_823	0	5.17	0.0347	0.0077
Glc	CRA	scaffold119931	811	scaffold119931_811	0	5.09	0.0344	0.0077
Glc	CRA	scaffold119931	799	scaffold119931_799	0	5.07	0.0344	0.0077
Glc	CRA	scaffold119931	779	scaffold119931_779	0	5	0.0356	0.0077
Glc	CRA	scaffold119931	763	scaffold119931_763	0	4.69	0.0333	0.0075
Glc	CRA	scaffold119931	831	scaffold119931_831	0.0001	4.09	0.0319	0.0078
Glc	CRA	scaffold12026	17183	scaffold12026_17183	0	4.49	-0.0574	0.0133
Glc	CRA	scaffold12026	29890	scaffold12026_29890	0	4.33	-0.0695	0.0164
Glc	CRA	scaffold12125	41187	scaffold12125_41187	0.0001	4.11	-0.0454	0.0115
Glc	CRA	scaffold1213	69730	scaffold1213_69730	0	4.53	0.0526	0.0121
Glc	CRA	scaffold122	6948	scaffold122_6948	0	4.64	0.0582	0.0138
Glc	CRA	scaffold12223	65426	scaffold12223_65426	0	4.45	-0.0233	0.0054
Glc	CRA	scaffold1226	34720	scaffold1226_34720	0.0001	4.25	0.0363	0.009
Glc	CRA	scaffold12268	1738	scaffold12268_1738	0	5	-0.0583	0.0126
Glc	CRA	scaffold12412	4116	scaffold12412_4116	0	4.73	-0.0592	0.0138
Glc	CRA	scaffold12412	37576	scaffold12412_37576	0	4.51	-0.0702	0.0162
Glc	FNPC	scaffold12412	17077	scaffold12412_17077	0.0001	4.05	-0.0512	0.0131
Glc	CRA	scaffold12558	4900	scaffold12558_4900	0	4.59	-0.0636	0.0145
Glc	CRA	scaffold12645	96842	scaffold12645_96842	0	4.83	0.039	0.009
Glc	CRA	scaffold12645	96835	scaffold12645_96835	0	4.75	0.0401	0.0093
Glc	CRA	scaffold12645	96964	scaffold12645_96964	0	4.57	0.0377	0.009
Glc	CRA	scaffold12645	96941	scaffold12645_96941	0	4.49	0.0375	0.009
Glc	CRA	scaffold12645	96791	scaffold12645_96791	0	4.32	0.0454	0.0107
Glc	CRA	scaffold12645	96826	scaffold12645_96826	0.0001	4.24	0.0376	0.009
Glc	CRA	scaffold12645	96982	scaffold12645_96982	0.0001	4.09	0.0368	0.009
Glc	CRA	scaffold12740	17689	scaffold12740_17689	0	4.78	-0.0575	0.0134
Glc	CRA	scaffold12751	40851	scaffold12751_40851	0.0001	4.16	0.048	0.0121
Glc	CRA	scaffold12753	15128	scaffold12753_15128	0	5.38	0.0556	0.0121
Glc	CRA	scaffold12753	15194	scaffold12753_15194	0	5.12	0.0565	0.012
Glc	CRA	scaffold12753	15363	scaffold12753_15363	0	4.62	0.0545	0.0129
Glc	CRA	scaffold12753	15427	scaffold12753_15427	0	4.56	0.0287	0.0066
Glc	CRA	scaffold12759	51488	scaffold12759_51488	0	5.17	0.0478	0.0106
Glc	CRA	scaffold12759	51449	scaffold12759_51449	0.0001	4.28	-0.0212	0.0052
Glc	CRA	scaffold12759	9433	scaffold12759_9433	0.0001	4.25	0.0272	0.0068
Glc	FNPC	scaffold12759	9433	scaffold12759_9433	0.0001	4.21	0.0242	0.0058
Glc	CRA	scaffold12759	17564	scaffold12759_17564	0.0001	4.16	0.0314	0.0076
Glc	CRA	scaffold12759	17219	scaffold12759_17219	0.0001	4.14	0.0312	0.0079
Glc	CRA	scaffold12760	24317	scaffold12760_24317	0	4.84	0.0472	0.0104
Glc	CRA	scaffold130839	4270	scaffold130839_4270	0.0001	4.13	0.0243	0.0059
Glc	CRA	scaffold131236	3903	scaffold131236_3903	0	4.66	0.0494	0.0116
Glc	CRA	scaffold1327	5552	scaffold1327_5552	0	4.61	-0.0577	0.0137
Glc	CRA	scaffold13271	2684	scaffold13271_2684	0.0001	4.16	0.0518	0.013
Glc	CRA	scaffold13273	69769	scaffold13273_69769	0	4.85	0.0648	0.0149
Glc	VDS	scaffold13273	69769	scaffold13273_69769	0.0001	4.1	0.0594	0.0145
Glc	VDS	scaffold13362	27622	scaffold13362_27622	0.0001	4.28	-0.0228	0.0054
Glc	CRA	scaffold13394	39369	scaffold13394_39369	0.0001	4.3	-0.0727	0.0172
Glc	CRA	scaffold13469	7186	scaffold13469_7186	0.0001	4.27	-0.0546	0.0135
Glc	CRA	scaffold135551	1882	scaffold135551_1882	0	4.84	0.0641	0.0141
Glc	CRA	scaffold13681	1415	scaffold13681_1415	0	4.72	0.0489	0.0114
Glc	FNPC	scaffold137175	654	scaffold137175_654	0.0001	4.23	0.0179	0.0045
Glc	CRA	scaffold13760	29021	scaffold13760_29021	0.0001	4.21	0.0219	0.0055
Glc	VDS	scaffold13917	14144	scaffold13917_14144	0	4.43	0.0514	0.012
Glc	CRA	scaffold13954	9849	scaffold13954_9849	0	4.42	-0.0649	0.0158
Glc	CRA	scaffold139658	61	scaffold139658_61	0	5.34	-0.0658	0.0144
Glc	CRA	scaffold14110	3180	scaffold14110_3180	0	4.54	0.0218	0.005
Glc	CRA	scaffold141912	8437	scaffold141912_8437	0	5.65	-0.0228	0.0048
Glc	CRA	scaffold141912	8680	scaffold141912_8680	0	5.5	-0.0232	0.005
Glc	CRA	scaffold141912	8613	scaffold141912_8613	0	5.49	-0.023	0.0049
Glc	CRA	scaffold141912	8942	scaffold141912_8942	0	4.97	-0.0252	0.0055
Glc	CRA	scaffold141912	8722	scaffold141912_8722	0	4.89	-0.0259	0.0057
Glc	FNPC	scaffold14352	6981	scaffold14352_6981	0	4.45	-0.0206	0.005
Glc	CRA	scaffold14384	11457	scaffold14384_11457	0.0001	4.1	0.0553	0.014
Glc	CRA	scaffold144521	4345	scaffold144521_4345	0	5.45	0.0444	0.0096
Glc	CRA	scaffold145680	556	scaffold145680_556	0.0001	4.13	0.0502	0.0127
Glc	FNPC	scaffold14590	17087	scaffold14590_17087	0	4.68	-0.0468	0.011
Glc	FNPC	scaffold14590	23349	scaffold14590_23349	0	4.49	-0.0387	0.0093
Glc	FNPC	scaffold14590	17387	scaffold14590_17387	0.0001	4.05	-0.045	0.0115
Glc	CRA	scaffold14640	2252	scaffold14640_2252	0	4.56	-0.082	0.0188
Glc	CRA	scaffold14677	2016	scaffold14677_2016	0	5.78	0.0692	0.0137
Glc	CRA	scaffold146952	586	scaffold146952_586	0	4.51	0.0461	0.0106
Glc	VDS	scaffold147358	103	scaffold147358_103	0.0001	4.08	0.0508	0.0125
Glc	CRA	scaffold1491	5113	scaffold1491_5113	0.0001	4.07	-0.0485	0.0123
Glc	CRA	scaffold14917	16706	scaffold14917_16706	0	4.35	0.053	0.013
Glc	CRA	scaffold15044	18396	scaffold15044_18396	0	4.62	-0.0531	0.0121
Glc	CRA	scaffold15044	18074	scaffold15044_18074	0	4.53	-0.0595	0.0142
Glc	CRA	scaffold15044	18537	scaffold15044_18537	0.0001	4.22	-0.053	0.0127
Glc	CRA	scaffold150510	3717	scaffold150510_3717	0	6.63	0.061	0.0118
Glc	CRA	scaffold150510	3937	scaffold150510_3937	0	4.53	0.0297	0.0068
Glc	FNPC	scaffold151115	297	scaffold151115_297	0	5.22	-0.0483	0.0107
Glc	FNPC	scaffold151115	329	scaffold151115_329	0	4.95	-0.0466	0.0106
Glc	CRA	scaffold15336	6222	scaffold15336_6222	0	5.96	0.0607	0.0125
Glc	CRA	scaffold15336	7032	scaffold15336_7032	0.0001	4.28	0.0365	0.0087
Glc	CRA	scaffold154070	778	scaffold154070_778	0	5.69	0.0263	0.0052
Glc	CRA	scaffold154070	709	scaffold154070_709	0	5.42	-0.0245	0.0053
Glc	FNPC	scaffold154070	709	scaffold154070_709	0	4.59	-0.0211	0.0048
Glc	CRA	scaffold154070	603	scaffold154070_603	0	4.44	0.0195	0.0047
Glc	FNPC	scaffold154070	778	scaffold154070_778	0.0001	4.14	0.0195	0.0049
Glc	VDS	scaffold15443	26077	scaffold15443_26077	0.0001	4.29	0.0284	0.0068
Glc	CRA	scaffold15476	15650	scaffold15476_15650	0.0001	4.22	-0.0735	0.0176
Glc	CRA	scaffold15476	15063	scaffold15476_15063	0.0001	4.07	-0.058	0.0142
Glc	CRA	scaffold15504	984	scaffold15504_984	0	4.59	-0.0209	0.0048
Glc	VDS	scaffold15538	6463	scaffold15538_6463	0	4.38	0.0346	0.0081
Glc	CRA	scaffold15578	38683	scaffold15578_38683	0	5.85	0.0369	0.0076
Glc	CRA	scaffold15578	7281	scaffold15578_7281	0	4.5	0.0489	0.0117
Glc	VDS	scaffold15578	38683	scaffold15578_38683	0	4.36	0.0322	0.0076
Glc	VDS	scaffold15717	92273	scaffold15717_92273	0	4.46	0.0219	0.0051
Glc	CRA	scaffold15717	345865	scaffold15717_345865	0	4.41	-0.0179	0.0044
Glc	VDS	scaffold15717	124668	scaffold15717_124668	0.0001	4.14	0.0274	0.0067
Glc	CRA	scaffold15737	27657	scaffold15737_27657	0.0001	4.21	-0.059	0.0142
Glc	CRA	scaffold1576	3561	scaffold1576_3561	0	4.35	-0.0529	0.0125
Glc	CRA	scaffold1576	3568	scaffold1576_3568	0	4.35	-0.0413	0.0101
Glc	VDS	scaffold1576	3561	scaffold1576_3561	0.0001	4.21	-0.0548	0.0132
Glc	CRA	scaffold15808	18730	scaffold15808_18730	0.0001	4.15	0.0193	0.0048
Glc	CRA	scaffold15878	239	scaffold15878_239	0.0001	4.2	0.0248	0.0062
Glc	CRA	scaffold15962	51386	scaffold15962_51386	0.0001	4.21	-0.0603	0.0145
Glc	FNPC	scaffold15962	50142	scaffold15962_50142	0.0001	4.19	-0.0526	0.0132
Glc	CRA	scaffold15962	50142	scaffold15962_50142	0.0001	4.11	-0.0515	0.013
Glc	CRA	scaffold1600	66892	scaffold1600_66892	0	4.59	0.0605	0.0138
Glc	CRA	scaffold160052	772	scaffold160052_772	0	4.52	0.0446	0.0107
Glc	CRA	scaffold16014	735	scaffold16014_735	0	5.75	0.0506	0.01
Glc	CRA	scaffold160307	5237	scaffold160307_5237	0	4.96	0.0463	0.0101
Glc	VDS	scaffold160508	139	scaffold160508_139	0	5.13	0.0351	0.0075
Glc	VDS	scaffold160526	1768	scaffold160526_1768	0	4.48	0.0224	0.0052
Glc	CRA	scaffold16092	21526	scaffold16092_21526	0	4.56	-0.0583	0.0133
Glc	CRA	scaffold16092	24829	scaffold16092_24829	0.0001	4.2	-0.0505	0.0126
Glc	VDS	scaffold16092	21526	scaffold16092_21526	0.0001	4.06	-0.0573	0.0141
Glc	CRA	scaffold16173	9775	scaffold16173_9775	0	5	-0.0587	0.0127
Glc	FNPC	scaffold16323	8649	scaffold16323_8649	0.0001	4.18	0.0601	0.0145
Glc	FNPC	scaffold16323	8700	scaffold16323_8700	0.0001	4.18	0.0464	0.0116
Glc	CRA	scaffold16420	48488	scaffold16420_48488	0	4.48	0.0612	0.0148
Glc	CRA	scaffold1662	6815	scaffold1662_6815	0.0001	4.16	0.0406	0.0102
Glc	CRA	scaffold16661	178	scaffold16661_178	0.0001	4.29	0.0366	0.0087
Glc	CRA	scaffold16661	112	scaffold16661_112	0.0001	4.18	0.035	0.0084
Glc	CRA	scaffold16723	9449	scaffold16723_9449	0	5.95	-0.0563	0.0116
Glc	CRA	scaffold16723	9410	scaffold16723_9410	0	4.52	-0.0496	0.0119
Glc	CRA	scaffold16723	6071	scaffold16723_6071	0.0001	4.24	-0.0498	0.0124
Glc	CRA	scaffold16869	51074	scaffold16869_51074	0.0001	4.12	0.038	0.0092
Glc	CRA	scaffold16932	12787	scaffold16932_12787	0.0001	4.24	0.0495	0.0123
Glc	CRA	scaffold17032	37614	scaffold17032_37614	0.0001	4.19	-0.0441	0.0106
Glc	CRA	scaffold17032	37572	scaffold17032_37572	0.0001	4.16	-0.0415	0.0104
Glc	FNPC	scaffold17234	1044	scaffold17234_1044	0	4.42	-0.0465	0.0113
Glc	CRA	scaffold17234	260	scaffold17234_260	0.0001	4.09	0.0433	0.011
Glc	CRA	scaffold17536	30791	scaffold17536_30791	0	6.23	0.0357	0.0067
Glc	CRA	scaffold17536	32678	scaffold17536_32678	0	6.15	0.0398	0.0076
Glc	CRA	scaffold17536	32929	scaffold17536_32929	0	6	0.0386	0.0079
Glc	FNPC	scaffold17536	32929	scaffold17536_32929	0	4.73	0.0302	0.007
Glc	FNPC	scaffold17536	32678	scaffold17536_32678	0	4.71	0.0301	0.0067
Glc	FNPC	scaffold1762	350	scaffold1762_350	0	4.42	0.045	0.0105
Glc	CRA	scaffold1762	350	scaffold1762_350	0.0001	4.08	0.0553	0.0135
Glc	CRA	scaffold17665	5118	scaffold17665_5118	0	4.73	0.0491	0.0115
Glc	CRA	scaffold17708	10793	scaffold17708_10793	0	4.37	-0.0576	0.0135
Glc	CRA	scaffold17803	2346	scaffold17803_2346	0	4.61	-0.0603	0.0137
Glc	VDS	scaffold17803	2346	scaffold17803_2346	0.0001	4.09	-0.0597	0.0146
Glc	CRA	scaffold17917	18013	scaffold17917_18013	0	4.32	-0.0492	0.0116
Glc	FNPC	scaffold17917	4090	scaffold17917_4090	0.0001	4.11	-0.0346	0.0088
Glc	CRA	scaffold17995	3611	scaffold17995_3611	0	4.4	0.0512	0.012
Glc	CRA	scaffold18070	5693	scaffold18070_5693	0.0001	4.19	-0.0398	0.0096
Glc	VDS	scaffold18086	2629	scaffold18086_2629	0	4.57	0.0466	0.0107
Glc	VDS	scaffold18086	2607	scaffold18086_2607	0	4.45	0.0457	0.0106
Glc	VDS	scaffold18086	2824	scaffold18086_2824	0	4.43	0.0473	0.011
Glc	CRA	scaffold181	39059	scaffold181_39059	0	5.09	-0.0586	0.0131
Glc	CRA	scaffold18202	4147	scaffold18202_4147	0.0001	4.07	-0.0505	0.0124
Glc	CRA	scaffold18275	5903	scaffold18275_5903	0	5.15	0.0635	0.0135
Glc	CRA	scaffold1838	41611	scaffold1838_41611	0	5.48	-0.0739	0.0151
Glc	CRA	scaffold18429	33177	scaffold18429_33177	0	5.31	-0.0715	0.0149
Glc	FNPC	scaffold18486	4559	scaffold18486_4559	0.0001	4.14	0.0392	0.0099
Glc	CRA	scaffold18641	3875	scaffold18641_3875	0	4.52	-0.0472	0.0113
Glc	CRA	scaffold18701	71789	scaffold18701_71789	0.0001	4.05	0.0525	0.0129
Glc	CRA	scaffold18951	11493	scaffold18951_11493	0.0001	4.24	0.044	0.0109
Glc	CRA	scaffold1902	95	scaffold1902_95	0.0001	4.15	-0.0577	0.0145
Glc	CRA	scaffold19172	11619	scaffold19172_11619	0	4.95	0.0661	0.0144
Glc	CRA	scaffold19376	1331	scaffold19376_1331	0	5.42	0.0629	0.0129
Glc	VDS	scaffold19779	35419	scaffold19779_35419	0	5.87	0.0424	0.0083
Glc	CRA	scaffold19779	35419	scaffold19779_35419	0	4.35	0.0349	0.0082
Glc	CRA	scaffold19897	10018	scaffold19897_10018	0.0001	4.22	0.0318	0.0079
Glc	CRA	scaffold19963	55389	scaffold19963_55389	0	4.7	0.041	0.0096
Glc	CRA	scaffold19963	27750	scaffold19963_27750	0	4.66	0.05	0.0118
Glc	CRA	scaffold19963	55657	scaffold19963_55657	0	4.54	0.0538	0.0123
Glc	CRA	scaffold19963	29503	scaffold19963_29503	0	4.49	0.0369	0.0089
Glc	CRA	scaffold19963	29734	scaffold19963_29734	0.0001	4.15	0.0369	0.0089
Glc	VDS	scaffold20026	10157	scaffold20026_10157	0	4.53	0.0528	0.0122
Glc	CRA	scaffold20026	10157	scaffold20026_10157	0	4.37	0.0506	0.0119
Glc	CRA	scaffold20315	31165	scaffold20315_31165	0	4.7	0.0205	0.0048
Glc	CRA	scaffold20315	62170	scaffold20315_62170	0.0001	4.14	0.0361	0.0091
Glc	CRA	scaffold20321	25414	scaffold20321_25414	0.0001	4.09	-0.0646	0.0158
Glc	CRA	scaffold2070	22165	scaffold2070_22165	0	5.32	0.0382	0.0083
Glc	CRA	scaffold2070	22121	scaffold2070_22121	0	5.07	0.048	0.0103
Glc	CRA	scaffold2070	22156	scaffold2070_22156	0	4.62	0.0395	0.0094
Glc	CRA	scaffold20988	6387	scaffold20988_6387	0	4.98	-0.0638	0.0138
Glc	VDS	scaffold20992	29765	scaffold20992_29765	0	4.46	0.0572	0.0133
Glc	FNPC	scaffold2106	898	scaffold2106_898	0	4.62	-0.0394	0.0093
Glc	CRA	scaffold2106	898	scaffold2106_898	0	4.34	-0.042	0.0103
Glc	CRA	scaffold21061	19082	scaffold21061_19082	0	5.99	0.067	0.0129
Glc	CRA	scaffold21061	19024	scaffold21061_19024	0	5.66	0.0651	0.013
Glc	CRA	scaffold21061	13069	scaffold21061_13069	0	4.97	0.0575	0.0125
Glc	CRA	scaffold21061	12893	scaffold21061_12893	0	4.6	0.0632	0.0144
Glc	CRA	scaffold21068	24854	scaffold21068_24854	0	5.4	0.0631	0.0137
Glc	FNPC	scaffold21068	24854	scaffold21068_24854	0.0001	4.22	0.0516	0.0129
Glc	CRA	scaffold2111	23966	scaffold2111_23966	0	4.79	0.0412	0.0095
Glc	CRA	scaffold2111	12657	scaffold2111_12657	0	4.64	0.0397	0.0094
Glc	CRA	scaffold2111	141594	scaffold2111_141594	0.0001	4.13	0.0318	0.0077
Glc	CRA	scaffold2111	141609	scaffold2111_141609	0.0001	4.06	0.0291	0.0071
Glc	VDS	scaffold21180	2580	scaffold21180_2580	0.0001	4.06	0.0495	0.0122
Glc	CRA	scaffold21353	39328	scaffold21353_39328	0	5.94	0.0671	0.013
Glc	FNPC	scaffold21353	39163	scaffold21353_39163	0.0001	4.25	0.0191	0.0047
Glc	FNPC	scaffold21426	7013	scaffold21426_7013	0	4.66	-0.041	0.0093
Glc	FNPC	scaffold21426	7004	scaffold21426_7004	0	4.54	-0.0398	0.0091
Glc	CRA	scaffold21426	7013	scaffold21426_7013	0	4.48	-0.0398	0.0096
Glc	CRA	scaffold21426	7004	scaffold21426_7004	0.0001	4.19	-0.0392	0.0094
Glc	CRA	scaffold21729	28471	scaffold21729_28471	0	4.91	-0.052	0.0114
Glc	CRA	scaffold2191	1834	scaffold2191_1834	0	4.37	0.0279	0.0068
Glc	FNPC	scaffold22170	6571	scaffold22170_6571	0	4.32	0.0563	0.0139
Glc	CRA	scaffold22432	32884	scaffold22432_32884	0.0001	4.15	0.0423	0.0103
Glc	CRA	scaffold22529	23347	scaffold22529_23347	0	4.4	0.0611	0.0143
Glc	FNPC	scaffold22544	6284	scaffold22544_6284	0.0001	4.12	-0.0424	0.0107
Glc	CRA	scaffold22699	35987	scaffold22699_35987	0	4.49	-0.0712	0.0164
Glc	CRA	scaffold23072	9219	scaffold23072_9219	0	4.38	0.0501	0.0117
Glc	CRA	scaffold23072	9283	scaffold23072_9283	0.0001	4.11	0.0477	0.0116
Glc	VDS	scaffold2311	4730	scaffold2311_4730	0	4.37	0.0304	0.0072
Glc	VDS	scaffold2311	4589	scaffold2311_4589	0.0001	4.11	0.0283	0.0069
Glc	VDS	scaffold23591	47549	scaffold23591_47549	0.0001	4.08	0.0569	0.014
Glc	VDS	scaffold2367	36914	scaffold2367_36914	0	5.32	0.0348	0.0073
Glc	VDS	scaffold2367	36140	scaffold2367_36140	0	5.15	0.035	0.0075
Glc	VDS	scaffold2367	36146	scaffold2367_36146	0	5.02	0.034	0.0074
Glc	VDS	scaffold2367	6478	scaffold2367_6478	0	4.74	0.0294	0.0066
Glc	VDS	scaffold2367	38202	scaffold2367_38202	0	4.71	0.0406	0.0091
Glc	VDS	scaffold2367	37169	scaffold2367_37169	0	4.59	0.0341	0.0078
Glc	CRA	scaffold2367	36914	scaffold2367_36914	0	4.34	0.0296	0.0073
Glc	CRA	scaffold2367	38202	scaffold2367_38202	0.0001	4.17	0.0362	0.0091
Glc	CRA	scaffold2373	6743	scaffold2373_6743	0	4.6	-0.0553	0.0131
Glc	CRA	scaffold23741	5714	scaffold23741_5714	0.0001	4.11	-0.0588	0.0149
Glc	VDS	scaffold23864	35895	scaffold23864_35895	0	4.36	0.0249	0.0059
Glc	CRA	scaffold23967	6887	scaffold23967_6887	0	4.84	0.0467	0.0108
Glc	CRA	scaffold23969	19181	scaffold23969_19181	0	5.13	0.024	0.0054
Glc	VDS	scaffold2427	241384	scaffold2427_241384	0.0001	4.26	0.0224	0.0054
Glc	VDS	scaffold2427	241175	scaffold2427_241175	0.0001	4.15	0.0286	0.0069
Glc	CRA	scaffold2428	75681	scaffold2428_75681	0	5.26	0.0396	0.0087
Glc	VDS	scaffold2429	25948	scaffold2429_25948	0.0001	4.28	0.0489	0.0116
Glc	CRA	scaffold2429	29236	scaffold2429_29236	0.0001	4.17	0.0451	0.0113
Glc	CRA	scaffold2441	22656	scaffold2441_22656	0.0001	4.19	-0.0545	0.0137
Glc	FNPC	scaffold2461	16257	scaffold2461_16257	0	4.45	0.0234	0.0057
Glc	CRA	scaffold24953	237	scaffold24953_237	0	4.81	0.0384	0.0089
Glc	CRA	scaffold24997	3382	scaffold24997_3382	0	5.18	0.0778	0.0164
Glc	FNPC	scaffold24997	3328	scaffold24997_3328	0	4.88	0.0644	0.0148
Glc	CRA	scaffold24997	3464	scaffold24997_3464	0	4.83	0.0543	0.0126
Glc	FNPC	scaffold24997	3382	scaffold24997_3382	0	4.7	0.0636	0.0143
Glc	CRA	scaffold24997	3328	scaffold24997_3328	0	4.64	0.0741	0.0168
Glc	CRA	scaffold24997	3531	scaffold24997_3531	0	4.49	0.0408	0.0098
Glc	CRA	scaffold24997	3483	scaffold24997_3483	0	4.41	0.0542	0.0127
Glc	FNPC	scaffold25092	982	scaffold25092_982	0	4.64	-0.0465	0.0105
Glc	CRA	scaffold25112	33070	scaffold25112_33070	0	4.32	0.0654	0.0155
Glc	CRA	scaffold25218	11360	scaffold25218_11360	0	4.36	0.0419	0.0103
Glc	CRA	scaffold25413	544	scaffold25413_544	0	5.89	0.0707	0.0138
Glc	CRA	scaffold25413	259	scaffold25413_259	0	5.55	0.068	0.0145
Glc	CRA	scaffold25413	322	scaffold25413_322	0	5.25	0.0657	0.0145
Glc	CRA	scaffold25413	327	scaffold25413_327	0	5.23	0.0651	0.0144
Glc	CRA	scaffold25413	599	scaffold25413_599	0	4.88	0.0618	0.0136
Glc	CRA	scaffold25413	457	scaffold25413_457	0	4.72	0.0486	0.0114
Glc	CRA	scaffold25892	9043	scaffold25892_9043	0.0001	4.28	-0.0463	0.011
Glc	FNPC	scaffold25951	25529	scaffold25951_25529	0	4.41	0.044	0.0107
Glc	FNPC	scaffold2610	28176	scaffold2610_28176	0	4.9	0.0341	0.0078
Glc	FNPC	scaffold2610	28158	scaffold2610_28158	0	4.38	0.0331	0.0078
Glc	CRA	scaffold26496	7965	scaffold26496_7965	0.0001	4.26	-0.0586	0.0145
Glc	CRA	scaffold2655	95175	scaffold2655_95175	0	5.16	0.0654	0.0145
Glc	CRA	scaffold2655	57561	scaffold2655_57561	0	4.62	0.0607	0.0138
Glc	CRA	scaffold2655	60211	scaffold2655_60211	0	4.4	0.0531	0.0129
Glc	CRA	scaffold2655	57680	scaffold2655_57680	0	4.38	0.0631	0.0148
Glc	CRA	scaffold26621	38978	scaffold26621_38978	0	4.47	0.0473	0.0109
Glc	CRA	scaffold26878	9233	scaffold26878_9233	0	5.97	0.0673	0.0138
Glc	CRA	scaffold26878	9413	scaffold26878_9413	0	5.55	0.064	0.0137
Glc	CRA	scaffold26878	9455	scaffold26878_9455	0	4.73	0.0649	0.0145
Glc	CRA	scaffold26878	9342	scaffold26878_9342	0	4.3	0.056	0.0133
Glc	CRA	scaffold26878	9328	scaffold26878_9328	0.0001	4.24	0.051	0.0122
Glc	CRA	scaffold27318	30971	scaffold27318_30971	0.0001	4.09	0.0515	0.0131
Glc	CRA	scaffold27387	7515	scaffold27387_7515	0	5.42	0.0479	0.0104
Glc	CRA	scaffold27387	7566	scaffold27387_7566	0	4.53	0.048	0.011
Glc	CRA	scaffold27387	7665	scaffold27387_7665	0.0001	4.18	0.0435	0.0105
Glc	CRA	scaffold27439	10826	scaffold27439_10826	0.0001	4.21	0.0473	0.0118
Glc	FNPC	scaffold27439	6081	scaffold27439_6081	0.0001	4.16	0.0357	0.0086
Glc	CRA	scaffold2780	26964	scaffold2780_26964	0.0001	4.3	-0.0565	0.0139
Glc	CRA	scaffold28039	1165	scaffold28039_1165	0.0001	4.08	-0.0582	0.0148
Glc	CRA	scaffold28129	1538	scaffold28129_1538	0.0001	4.05	0.0623	0.0153
Glc	VDS	scaffold28436	9701	scaffold28436_9701	0	4.41	-0.0228	0.0053
Glc	CRA	scaffold286	31441	scaffold286_31441	0	4.92	-0.0526	0.012
Glc	CRA	scaffold28860	7203	scaffold28860_7203	0	4.62	-0.0497	0.0118
Glc	FNPC	scaffold28860	7203	scaffold28860_7203	0	4.3	-0.0448	0.0106
Glc	CRA	scaffold28866	1415	scaffold28866_1415	0.0001	4.29	-0.0486	0.0115
Glc	CRA	scaffold28918	7907	scaffold28918_7907	0	4.75	0.06	0.0134
Glc	CRA	scaffold2935	17079	scaffold2935_17079	0	4.62	0.0334	0.0079
Glc	CRA	scaffold2935	16837	scaffold2935_16837	0	4.52	-0.0578	0.0133
Glc	CRA	scaffold29471	12764	scaffold29471_12764	0.0001	4.17	0.0547	0.0132
Glc	CRA	scaffold2951	30614	scaffold2951_30614	0	4.46	0.0257	0.006
Glc	CRA	scaffold2951	30589	scaffold2951_30589	0.0001	4.14	0.025	0.0063
Glc	FNPC	scaffold29795	9655	scaffold29795_9655	0	4.61	0.0287	0.0068
Glc	CRA	scaffold298	26746	scaffold298_26746	0	5.77	0.0214	0.0045
Glc	CRA	scaffold2984	3053	scaffold2984_3053	0	4.63	0.0452	0.0107
Glc	CRA	scaffold3059	25231	scaffold3059_25231	0.0001	4.1	0.0542	0.0137
Glc	CRA	scaffold30705	1668	scaffold30705_1668	0	4.32	-0.0557	0.0132
Glc	CRA	scaffold3132	36189	scaffold3132_36189	0.0001	4.14	-0.0533	0.0129
Glc	CRA	scaffold31342	3866	scaffold31342_3866	0	4.55	0.0416	0.0099
Glc	CRA	scaffold31396	68503	scaffold31396_68503	0	4.49	0.0533	0.0123
Glc	CRA	scaffold3140	32745	scaffold3140_32745	0.0001	4.3	0.0436	0.0103
Glc	CRA	scaffold31627	9916	scaffold31627_9916	0	5.56	0.0562	0.012
Glc	VDS	scaffold31640	5056	scaffold31640_5056	0	4.76	0.0602	0.0135
Glc	CRA	scaffold31640	5056	scaffold31640_5056	0	4.58	0.0561	0.0128
Glc	CRA	scaffold31640	5145	scaffold31640_5145	0	4.5	0.0632	0.0152
Glc	FNPC	scaffold31774	5151	scaffold31774_5151	0.0001	4.23	-0.0378	0.0094
Glc	CRA	scaffold31894	12722	scaffold31894_12722	0	5.35	0.0667	0.0145
Glc	CRA	scaffold31894	12675	scaffold31894_12675	0	5.22	0.0709	0.0149
Glc	CRA	scaffold3200	33379	scaffold3200_33379	0	4.41	-0.0559	0.013
Glc	CRA	scaffold3200	47863	scaffold3200_47863	0	4.35	-0.0576	0.0141
Glc	CRA	scaffold3200	48124	scaffold3200_48124	0.0001	4.11	-0.062	0.0151
Glc	FNPC	scaffold3223	30281	scaffold3223_30281	0	4.56	0.0498	0.0119
Glc	FNPC	scaffold3223	30340	scaffold3223_30340	0.0001	4.3	0.0447	0.0106
Glc	CRA	scaffold3223	30281	scaffold3223_30281	0.0001	4.06	0.0498	0.0127
Glc	CRA	scaffold32476	10716	scaffold32476_10716	0.0001	4.26	-0.0523	0.0125
Glc	CRA	scaffold32476	10723	scaffold32476_10723	0.0001	4.18	-0.0521	0.0126
Glc	CRA	scaffold32577	18799	scaffold32577_18799	0	4.44	-0.0485	0.0113
Glc	CRA	scaffold32630	12818	scaffold32630_12818	0.0001	4.06	0.0554	0.0136
Glc	CRA	scaffold32931	4577	scaffold32931_4577	0	4.83	-0.0659	0.0152
Glc	FNPC	scaffold33154	26627	scaffold33154_26627	0	4.66	0.0274	0.0065
Glc	VDS	scaffold33563	674	scaffold33563_674	0	4.38	-0.0548	0.0129
Glc	CRA	scaffold33805	5515	scaffold33805_5515	0	5.97	0.0613	0.0126
Glc	CRA	scaffold33867	3588	scaffold33867_3588	0	4.79	0.0651	0.0151
Glc	CRA	scaffold33939	6109	scaffold33939_6109	0	4.44	-0.0468	0.0109
Glc	CRA	scaffold340	86636	scaffold340_86636	0	4.53	0.0457	0.0105
Glc	VDS	scaffold340	86636	scaffold340_86636	0.0001	4.16	0.046	0.0111
Glc	CRA	scaffold3409	52562	scaffold3409_52562	0	5.36	-0.0289	0.0063
Glc	CRA	scaffold3409	54444	scaffold3409_54444	0	4.47	-0.0245	0.0057
Glc	CRA	scaffold3409	85286	scaffold3409_85286	0	4.39	-0.036	0.0088
Glc	CRA	scaffold34257	6091	scaffold34257_6091	0	4.46	0.0469	0.0109
Glc	CRA	scaffold34411	4538	scaffold34411_4538	0	5.09	0.0649	0.0139
Glc	VDS	scaffold34580	21508	scaffold34580_21508	0	4.58	0.0253	0.0058
Glc	CRA	scaffold34580	2184	scaffold34580_2184	0	4.49	0.0621	0.0144
Glc	VDS	scaffold34580	21343	scaffold34580_21343	0	4.39	0.0252	0.0059
Glc	CRA	scaffold34580	21343	scaffold34580_21343	0.0001	4.22	0.0229	0.0057
Glc	CRA	scaffold34580	21247	scaffold34580_21247	0.0001	4.06	0.0271	0.0069
Glc	CRA	scaffold34635	10141	scaffold34635_10141	0	5.07	0.0305	0.0069
Glc	VDS	scaffold34657	3136	scaffold34657_3136	0.0001	4.23	0.0629	0.0151
Glc	CRA	scaffold34696	12078	scaffold34696_12078	0	4.81	0.0337	0.0078
Glc	CRA	scaffold34707	2854	scaffold34707_2854	0	4.98	0.0413	0.0094
Glc	CRA	scaffold34707	3275	scaffold34707_3275	0.0001	4.2	0.0493	0.0119
Glc	CRA	scaffold34707	3237	scaffold34707_3237	0.0001	4.18	0.0474	0.0119
Glc	CRA	scaffold34707	3073	scaffold34707_3073	0.0001	4.15	0.0453	0.0114
Glc	CRA	scaffold34707	3473	scaffold34707_3473	0.0001	4.1	0.0507	0.0124
Glc	CRA	scaffold34707	3204	scaffold34707_3204	0.0001	4.08	0.0412	0.0101
Glc	CRA	scaffold34747	10943	scaffold34747_10943	0	4.39	0.0745	0.0182
Glc	CRA	scaffold34820	11211	scaffold34820_11211	0	6.3	0.0615	0.0122
Glc	CRA	scaffold3502	3507	scaffold3502_3507	0	5.13	0.0395	0.0088
Glc	CRA	scaffold35113	2200	scaffold35113_2200	0	4.43	-0.0694	0.0162
Glc	FNPC	scaffold35852	18527	scaffold35852_18527	0.0001	4.19	-0.018	0.0045
Glc	CRA	scaffold35955	1991	scaffold35955_1991	0	4.32	0.0478	0.0113
Glc	CRA	scaffold36165	12756	scaffold36165_12756	0	4.59	0.0564	0.0134
Glc	CRA	scaffold36321	445	scaffold36321_445	0	5.15	-0.0629	0.014
Glc	CRA	scaffold37170	1430	scaffold37170_1430	0	5.25	0.0575	0.0121
Glc	FNPC	scaffold37170	1430	scaffold37170_1430	0	4.65	0.0464	0.011
Glc	CRA	scaffold37171	5145	scaffold37171_5145	0	5.04	-0.0531	0.012
Glc	CRA	scaffold3743	38812	scaffold3743_38812	0.0001	4.11	0.0223	0.0054
Glc	CRA	scaffold37469	79868	scaffold37469_79868	0	5.94	0.0458	0.0089
Glc	CRA	scaffold3772	23488	scaffold3772_23488	0	4.57	0.06	0.0137
Glc	CRA	scaffold3779	4549	scaffold3779_4549	0	4.63	-0.0592	0.0134
Glc	CRA	scaffold3808	51587	scaffold3808_51587	0.0001	4.05	-0.0624	0.0153
Glc	FNPC	scaffold38084	267	scaffold38084_267	0	5.12	-0.0715	0.0152
Glc	CRA	scaffold38888	3953	scaffold38888_3953	0.0001	4.13	-0.0203	0.0051
Glc	VDS	scaffold39093	29559	scaffold39093_29559	0	4.39	0.0315	0.0074
Glc	CRA	scaffold39133	9090	scaffold39133_9090	0	5.87	0.0668	0.0131
Glc	CRA	scaffold39133	20351	scaffold39133_20351	0.0001	4.13	0.0424	0.0107
Glc	CRA	scaffold3920	4838	scaffold3920_4838	0	4.78	0.0542	0.0126
Glc	CRA	scaffold3920	4713	scaffold3920_4713	0	4.54	0.0402	0.0096
Glc	CRA	scaffold3920	4843	scaffold3920_4843	0	4.53	0.0462	0.0106
Glc	CRA	scaffold3939	6078	scaffold3939_6078	0.0001	4.25	-0.0606	0.0151
Glc	CRA	scaffold3939	6331	scaffold3939_6331	0.0001	4.23	-0.0554	0.0133
Glc	CRA	scaffold3939	6134	scaffold3939_6134	0.0001	4.22	-0.059	0.0141
Glc	CRA	scaffold39420	38167	scaffold39420_38167	0	4.81	-0.0538	0.0124
Glc	CRA	scaffold3951	48407	scaffold3951_48407	0	4.48	-0.0612	0.0142
Glc	CRA	scaffold3951	48685	scaffold3951_48685	0	4.48	-0.0603	0.0139
Glc	FNPC	scaffold3962	10690	scaffold3962_10690	0	4.82	-0.0256	0.0057
Glc	CRA	scaffold39699	5081	scaffold39699_5081	0	4.39	0.026	0.0061
Glc	CRA	scaffold4126	12757	scaffold4126_12757	0	4.9	-0.0732	0.016
Glc	FNPC	scaffold41391	15560	scaffold41391_15560	0	4.36	-0.0571	0.0134
Glc	CRA	scaffold41516	3619	scaffold41516_3619	0.0001	4.1	0.0334	0.0082
Glc	FNPC	scaffold42215	3622	scaffold42215_3622	0	4.66	0.0581	0.0131
Glc	FNPC	scaffold42292	2095	scaffold42292_2095	0.0001	4.05	0.0174	0.0044
Glc	CRA	scaffold42346	287	scaffold42346_287	0	4.91	0.0541	0.0118
Glc	CRA	scaffold4268	581	scaffold4268_581	0.0001	4.19	0.0263	0.0066
Glc	CRA	scaffold4298	34590	scaffold4298_34590	0	5.59	-0.0745	0.0159
Glc	CRA	scaffold4298	34811	scaffold4298_34811	0	4.93	-0.0697	0.0152
Glc	CRA	scaffold4298	21012	scaffold4298_21012	0	4.45	-0.0602	0.014
Glc	FNPC	scaffold43241	1365	scaffold43241_1365	0	4.33	-0.0574	0.0135
Glc	CRA	scaffold43241	7060	scaffold43241_7060	0.0001	4.26	-0.0443	0.0106
Glc	FNPC	scaffold43241	1398	scaffold43241_1398	0.0001	4.21	-0.0517	0.0129
Glc	CRA	scaffold43295	12576	scaffold43295_12576	0	4.45	0.0477	0.0111
Glc	CRA	scaffold43384	3987	scaffold43384_3987	0	4.42	-0.0637	0.0155
Glc	FNPC	scaffold43416	407	scaffold43416_407	0.0001	4.2	-0.0551	0.0132
Glc	CRA	scaffold4343	93761	scaffold4343_93761	0	4.49	0.053	0.0122
Glc	CRA	scaffold4369	141226	scaffold4369_141226	0	4.43	0.0552	0.0134
Glc	CRA	scaffold4369	228448	scaffold4369_228448	0.0001	4.3	0.0343	0.0085
Glc	CRA	scaffold438	29540	scaffold438_29540	0	6.59	0.0699	0.0136
Glc	CRA	scaffold4398	6908	scaffold4398_6908	0	5.91	0.0429	0.0088
Glc	CRA	scaffold4398	6875	scaffold4398_6875	0	5.08	0.0369	0.0079
Glc	FNPC	scaffold4398	55818	scaffold4398_55818	0.0001	4.2	0.045	0.0112
Glc	CRA	scaffold43994	5428	scaffold43994_5428	0	5.04	-0.0599	0.0135
Glc	CRA	scaffold43994	5263	scaffold43994_5263	0	4.79	-0.0592	0.0131
Glc	FNPC	scaffold4442	10842	scaffold4442_10842	0	4.43	-0.0187	0.0045
Glc	CRA	scaffold445	24239	scaffold445_24239	0	4.53	0.0615	0.0147
Glc	CRA	scaffold44596	10431	scaffold44596_10431	0	4.91	0.0475	0.0109
Glc	CRA	scaffold44596	10457	scaffold44596_10457	0	4.73	0.0494	0.011
Glc	CRA	scaffold44596	10650	scaffold44596_10650	0	4.69	0.0567	0.0127
Glc	VDS	scaffold44596	10457	scaffold44596_10457	0	4.35	0.0476	0.0112
Glc	FNPC	scaffold44596	10457	scaffold44596_10457	0.0001	4.27	0.0417	0.0099
Glc	FNPC	scaffold44596	10431	scaffold44596_10431	0.0001	4.2	0.0409	0.0098
Glc	VDS	scaffold44596	10431	scaffold44596_10431	0.0001	4.15	0.0458	0.0111
Glc	CRA	scaffold4460	12694	scaffold4460_12694	0	5.19	0.0391	0.0087
Glc	CRA	scaffold4460	12748	scaffold4460_12748	0	4.58	0.0383	0.0091
Glc	CRA	scaffold4460	12628	scaffold4460_12628	0.0001	4.16	0.0342	0.0086
Glc	CRA	scaffold4465	8726	scaffold4465_8726	0	5.72	0.0385	0.0081
Glc	CRA	scaffold4465	8713	scaffold4465_8713	0	5.12	0.0365	0.0078
Glc	FNPC	scaffold4465	937	scaffold4465_937	0	4.58	0.0278	0.0066
Glc	CRA	scaffold4465	8437	scaffold4465_8437	0	4.52	0.0388	0.0089
Glc	FNPC	scaffold4465	754	scaffold4465_754	0	4.5	0.0274	0.0066
Glc	CRA	scaffold4465	937	scaffold4465_937	0	4.39	0.0315	0.0074
Glc	FNPC	scaffold4465	774	scaffold4465_774	0.0001	4.3	0.0277	0.0066
Glc	CRA	scaffold4465	774	scaffold4465_774	0.0001	4.1	0.0289	0.0073
Glc	CRA	scaffold44860	5450	scaffold44860_5450	0	4.68	0.0497	0.0117
Glc	CRA	scaffold44860	5356	scaffold44860_5356	0.0001	4.12	0.0557	0.0136
Glc	FNPC	scaffold44993	3982	scaffold44993_3982	0	4.32	-0.0212	0.0052
Glc	CRA	scaffold45103	666	scaffold45103_666	0	4.77	-0.072	0.016
Glc	CRA	scaffold45103	773	scaffold45103_773	0	4.52	-0.0573	0.0132
Glc	CRA	scaffold4525	2291	scaffold4525_2291	0.0001	4.29	0.0629	0.0155
Glc	CRA	scaffold45288	19564	scaffold45288_19564	0	4.39	-0.059	0.0138
Glc	CRA	scaffold453	2872	scaffold453_2872	0.0001	4.09	-0.0417	0.0102
Glc	CRA	scaffold45492	8629	scaffold45492_8629	0	7.94	0.0721	0.0117
Glc	CRA	scaffold45492	8740	scaffold45492_8740	0	5.25	0.0571	0.012
Glc	CRA	scaffold45492	8726	scaffold45492_8726	0	5.2	0.0603	0.0127
Glc	FNPC	scaffold4556	4055	scaffold4556_4055	0	4.92	0.0156	0.0036
Glc	CRA	scaffold4564	180283	scaffold4564_180283	0	5.47	0.0463	0.0095
Glc	CRA	scaffold4571	9818	scaffold4571_9818	0	4.35	0.0414	0.0102
Glc	CRA	scaffold45804	28652	scaffold45804_28652	0	4.55	0.0354	0.0081
Glc	CRA	scaffold46170	31127	scaffold46170_31127	0	5.53	0.039	0.0079
Glc	CRA	scaffold46170	31046	scaffold46170_31046	0	5.01	0.0316	0.0072
Glc	CRA	scaffold46170	31172	scaffold46170_31172	0	4.47	0.0597	0.0144
Glc	CRA	scaffold46170	31229	scaffold46170_31229	0	4.36	0.0491	0.012
Glc	CRA	scaffold46339	469	scaffold46339_469	0	4.96	0.0433	0.0094
Glc	CRA	scaffold46427	2336	scaffold46427_2336	0	4.54	-0.0544	0.0125
Glc	CRA	scaffold467	7223	scaffold467_7223	0	5.49	-0.0696	0.0142
Glc	VDS	scaffold467	7223	scaffold467_7223	0	5.17	-0.0712	0.0151
Glc	CRA	scaffold467	4713	scaffold467_4713	0	4.48	0.0254	0.0061
Glc	FNPC	scaffold47294	33096	scaffold47294_33096	0	4.45	0.0202	0.0049
Glc	CRA	scaffold47586	1629	scaffold47586_1629	0	5.19	0.042	0.0089
Glc	FNPC	scaffold4782	66731	scaffold4782_66731	0.0001	4.18	-0.0298	0.0075
Glc	CRA	scaffold48146	11171	scaffold48146_11171	0	4.56	0.0601	0.0137
Glc	FNPC	scaffold48672	339	scaffold48672_339	0	4.45	-0.0427	0.0103
Glc	FNPC	scaffold4900	155871	scaffold4900_155871	0	4.97	-0.0187	0.0042
Glc	FNPC	scaffold4900	156193	scaffold4900_156193	0	4.71	-0.0189	0.0042
Glc	FNPC	scaffold4900	156154	scaffold4900_156154	0	4.68	-0.0186	0.0042
Glc	FNPC	scaffold4900	156061	scaffold4900_156061	0.0001	4.22	-0.0165	0.004
Glc	CRA	scaffold4901	83345	scaffold4901_83345	0.0001	4.24	-0.061	0.0146
Glc	CRA	scaffold49284	6739	scaffold49284_6739	0	5.74	0.0539	0.0113
Glc	CRA	scaffold49348	5848	scaffold49348_5848	0	5.04	0.0534	0.0115
Glc	CRA	scaffold49348	6302	scaffold49348_6302	0	4.67	0.0474	0.0107
Glc	CRA	scaffold49566	1949	scaffold49566_1949	0	4.39	-0.0588	0.0138
Glc	CRA	scaffold49610	2967	scaffold49610_2967	0.0001	4.1	0.0566	0.0143
Glc	CRA	scaffold49615	5570	scaffold49615_5570	0	4.35	-0.0648	0.0153
Glc	CRA	scaffold49785	5400	scaffold49785_5400	0.0001	4.06	-0.0597	0.0146
Glc	CRA	scaffold502	4333	scaffold502_4333	0	5.23	0.0571	0.012
Glc	VDS	scaffold50555	7330	scaffold50555_7330	0.0001	4.13	-0.023	0.0056
Glc	CRA	scaffold50796	26671	scaffold50796_26671	0	5.31	-0.0587	0.0122
Glc	CRA	scaffold50796	26430	scaffold50796_26430	0	5.05	-0.0623	0.0134
Glc	CRA	scaffold5104	56484	scaffold5104_56484	0	4.89	0.0426	0.0098
Glc	CRA	scaffold5104	56523	scaffold5104_56523	0	4.7	0.0434	0.0097
Glc	VDS	scaffold5104	56523	scaffold5104_56523	0.0001	4.15	0.0387	0.0094
Glc	VDS	scaffold5104	56484	scaffold5104_56484	0.0001	4.14	0.0391	0.0095
Glc	CRA	scaffold5108	15283	scaffold5108_15283	0	5.42	0.0433	0.0089
Glc	CRA	scaffold5108	15313	scaffold5108_15313	0.0001	4.22	0.0417	0.01
Glc	CRA	scaffold5108	15300	scaffold5108_15300	0.0001	4.13	0.0406	0.0099
Glc	CRA	scaffold51504	1645	scaffold51504_1645	0	4.65	0.0567	0.0128
Glc	VDS	scaffold51533	356	scaffold51533_356	0	5.39	0.0603	0.0125
Glc	CRA	scaffold51972	1600	scaffold51972_1600	0	4.84	0.0552	0.0122
Glc	CRA	scaffold52427	1118	scaffold52427_1118	0	4.73	0.0472	0.011
Glc	CRA	scaffold52427	1215	scaffold52427_1215	0	4.69	0.043	0.0097
Glc	CRA	scaffold5281	19979	scaffold5281_19979	0	5.53	-0.064	0.013
Glc	FNPC	scaffold5281	19979	scaffold5281_19979	0	4.36	-0.0559	0.0131
Glc	CRA	scaffold5294	71470	scaffold5294_71470	0	4.5	0.0635	0.0153
Glc	CRA	scaffold52968	16358	scaffold52968_16358	0.0001	4.24	0.0605	0.015
Glc	CRA	scaffold53106	2049	scaffold53106_2049	0.0001	4.07	0.0473	0.0116
Glc	CRA	scaffold5325	1551	scaffold5325_1551	0	4.47	0.0259	0.0063
Glc	FNPC	scaffold53525	5767	scaffold53525_5767	0	4.35	-0.0229	0.0056
Glc	FNPC	scaffold53525	5623	scaffold53525_5623	0.0001	4.27	-0.0237	0.0059
Glc	FNPC	scaffold53823	15026	scaffold53823_15026	0	4.59	0.0303	0.0069
Glc	VDS	scaffold53823	15026	scaffold53823_15026	0	4.44	0.0335	0.0078
Glc	CRA	scaffold53953	5611	scaffold53953_5611	0	5.27	0.0686	0.0151
Glc	CRA	scaffold53953	5601	scaffold53953_5601	0.0001	4.14	0.0455	0.011
Glc	CRA	scaffold5447	7068	scaffold5447_7068	0.0001	4.2	-0.0443	0.0106
Glc	FNPC	scaffold5447	7068	scaffold5447_7068	0.0001	4.13	-0.0435	0.011
Glc	CRA	scaffold54492	15906	scaffold54492_15906	0	4.86	0.0632	0.0145
Glc	CRA	scaffold54492	15897	scaffold54492_15897	0	4.64	0.0644	0.0146
Glc	VDS	scaffold5462	4297	scaffold5462_4297	0	5.72	0.0255	0.0051
Glc	VDS	scaffold5462	5177	scaffold5462_5177	0	5.49	0.0246	0.005
Glc	VDS	scaffold5462	13468	scaffold5462_13468	0	4.59	-0.0195	0.0045
Glc	CRA	scaffold54752	2370	scaffold54752_2370	0	4.72	0.0441	0.0103
Glc	CRA	scaffold548	42582	scaffold548_42582	0.0001	4.07	-0.0662	0.0162
Glc	CRA	scaffold5500	4486	scaffold5500_4486	0	5.51	0.0601	0.0122
Glc	CRA	scaffold5500	2254	scaffold5500_2254	0	5	0.062	0.014
Glc	VDS	scaffold5500	7505	scaffold5500_7505	0.0001	4.11	0.0449	0.011
Glc	FNPC	scaffold55006	23494	scaffold55006_23494	0	5.96	-0.0382	0.0078
Glc	CRA	scaffold5505	44229	scaffold5505_44229	0	4.99	0.0499	0.0108
Glc	VDS	scaffold55265	18829	scaffold55265_18829	0	5.91	0.0754	0.0147
Glc	VDS	scaffold55265	18528	scaffold55265_18528	0	4.48	0.0411	0.0095
Glc	CRA	scaffold55368	4090	scaffold55368_4090	0	4.36	0.0273	0.0067
Glc	CRA	scaffold55368	7971	scaffold55368_7971	0.0001	4.1	0.0314	0.0076
Glc	FNPC	scaffold5550	6848	scaffold5550_6848	0	5.47	0.0212	0.0043
Glc	FNPC	scaffold5550	6840	scaffold5550_6840	0	4.62	0.0184	0.0042
Glc	FNPC	scaffold5550	6886	scaffold5550_6886	0	4.47	0.022	0.0051
Glc	CRA	scaffold55653	43198	scaffold55653_43198	0	4.59	0.0493	0.0117
Glc	CRA	scaffold55667	2864	scaffold55667_2864	0	4.58	0.0395	0.0094
Glc	CRA	scaffold55667	2835	scaffold55667_2835	0	4.47	0.0379	0.0088
Glc	CRA	scaffold55733	7116	scaffold55733_7116	0.0001	4.13	0.045	0.0109
Glc	VDS	scaffold56	835	scaffold56_835	0.0001	4.27	-0.0461	0.011
Glc	CRA	scaffold56165	15874	scaffold56165_15874	0	4.67	0.0677	0.0153
Glc	CRA	scaffold56299	8272	scaffold56299_8272	0	5.73	-0.0425	0.0089
Glc	VDS	scaffold56299	8302	scaffold56299_8302	0	5.17	-0.0418	0.0089
Glc	CRA	scaffold56299	8302	scaffold56299_8302	0	5.08	-0.0399	0.0085
Glc	CRA	scaffold56299	8262	scaffold56299_8262	0	5.04	-0.04	0.009
Glc	VDS	scaffold56299	8272	scaffold56299_8272	0	5.03	-0.043	0.0093
Glc	VDS	scaffold56299	8262	scaffold56299_8262	0	4.58	-0.041	0.0094
Glc	CRA	scaffold56905	283	scaffold56905_283	0.0001	4.2	0.0346	0.0086
Glc	FNPC	scaffold5692	15885	scaffold5692_15885	0.0001	4.13	-0.0283	0.0071
Glc	CRA	scaffold57005	7334	scaffold57005_7334	0	4.49	-0.063	0.0145
Glc	CRA	scaffold57181	565	scaffold57181_565	0	4.36	0.0509	0.012
Glc	CRA	scaffold5777	8140	scaffold5777_8140	0.0001	4.09	0.0452	0.0111
Glc	CRA	scaffold581	4099	scaffold581_4099	0	5.35	0.0493	0.0102
Glc	VDS	scaffold5841	137272	scaffold5841_137272	0	4.36	0.0255	0.006
Glc	VDS	scaffold5841	98755	scaffold5841_98755	0.0001	4.25	0.0233	0.0056
Glc	VDS	scaffold5841	62673	scaffold5841_62673	0.0001	4.08	0.0227	0.0056
Glc	CRA	scaffold58649	1885	scaffold58649_1885	0.0001	4.07	0.0366	0.0093
Glc	CRA	scaffold58659	4020	scaffold58659_4020	0	4.42	0.054	0.0126
Glc	CRA	scaffold58659	3981	scaffold58659_3981	0.0001	4.28	0.0468	0.0111
Glc	CRA	scaffold58659	4437	scaffold58659_4437	0.0001	4.22	0.0518	0.0129
Glc	CRA	scaffold58659	4343	scaffold58659_4343	0.0001	4.13	0.0535	0.0135
Glc	VDS	scaffold59619	8531	scaffold59619_8531	0	5.11	0.0623	0.0133
Glc	VDS	scaffold59619	8499	scaffold59619_8499	0	5.04	0.0618	0.0133
Glc	CRA	scaffold5967	49343	scaffold5967_49343	0.0001	4.29	0.0525	0.013
Glc	CRA	scaffold59739	7885	scaffold59739_7885	0.0001	4.23	0.0426	0.0106
Glc	CRA	scaffold59992	3974	scaffold59992_3974	0.0001	4.27	-0.0582	0.0144
Glc	CRA	scaffold601	6476	scaffold601_6476	0	4.57	-0.0271	0.0065
Glc	CRA	scaffold6053	26730	scaffold6053_26730	0	4.54	-0.0704	0.0161
Glc	CRA	scaffold60746	33722	scaffold60746_33722	0	5.41	-0.0312	0.0068
Glc	VDS	scaffold6100	21964	scaffold6100_21964	0	4.54	-0.0208	0.0048
Glc	VDS	scaffold6108	5776	scaffold6108_5776	0.0001	4.08	0.0406	0.01
Glc	CRA	scaffold61432	1604	scaffold61432_1604	0	4.53	-0.0627	0.0144
Glc	FNPC	scaffold61480	4099	scaffold61480_4099	0	4.32	-0.0199	0.0049
Glc	CRA	scaffold61995	3042	scaffold61995_3042	0	4.48	-0.0488	0.0118
Glc	CRA	scaffold61995	3129	scaffold61995_3129	0.0001	4.23	-0.0489	0.0122
Glc	CRA	scaffold62014	4142	scaffold62014_4142	0	4.36	0.039	0.0095
Glc	VDS	scaffold62014	4142	scaffold62014_4142	0.0001	4.22	0.0389	0.0094
Glc	CRA	scaffold6206	8038	scaffold6206_8038	0	4.73	0.0353	0.0082
Glc	CRA	scaffold6206	8050	scaffold6206_8050	0.0001	4.25	0.0381	0.0091
Glc	CRA	scaffold6251	8023	scaffold6251_8023	0	4.66	0.0386	0.0087
Glc	VDS	scaffold62665	2849	scaffold62665_2849	0	4.37	0.0451	0.0106
Glc	CRA	scaffold62699	12860	scaffold62699_12860	0.0001	4.19	-0.0525	0.0126
Glc	CRA	scaffold6390	51449	scaffold6390_51449	0	4.94	-0.0572	0.0125
Glc	CRA	scaffold6414	3626	scaffold6414_3626	0.0001	4.1	-0.0221	0.0054
Glc	CRA	scaffold6509	9289	scaffold6509_9289	0	4.57	0.0615	0.0146
Glc	CRA	scaffold6509	32890	scaffold6509_32890	0.0001	4.16	0.0552	0.0139
Glc	VDS	scaffold6525	6544	scaffold6525_6544	0.0001	4.22	0.0348	0.0084
Glc	CRA	scaffold65668	686	scaffold65668_686	0	4.32	0.0465	0.011
Glc	CRA	scaffold65668	536	scaffold65668_536	0.0001	4.26	0.0442	0.0109
Glc	CRA	scaffold65817	6471	scaffold65817_6471	0	4.82	0.0499	0.011
Glc	CRA	scaffold66257	4352	scaffold66257_4352	0	4.55	0.0387	0.0089
Glc	CRA	scaffold66257	3811	scaffold66257_3811	0	4.3	0.04	0.0099
Glc	VDS	scaffold66685	684	scaffold66685_684	0.0001	4.15	-0.037	0.009
Glc	VDS	scaffold66700	411	scaffold66700_411	0	4.38	-0.043	0.0101
Glc	CRA	scaffold6711	7435	scaffold6711_7435	0	4.5	-0.0538	0.0129
Glc	CRA	scaffold6711	7390	scaffold6711_7390	0	4.38	-0.055	0.0129
Glc	CRA	scaffold6711	7407	scaffold6711_7407	0	4.36	-0.0542	0.0127
Glc	CRA	scaffold672	26268	scaffold672_26268	0	4.67	-0.067	0.0151
Glc	CRA	scaffold672	26195	scaffold672_26195	0	4.52	-0.0551	0.0127
Glc	CRA	scaffold6767	8930	scaffold6767_8930	0	4.63	-0.05	0.0118
Glc	CRA	scaffold68817	10128	scaffold68817_10128	0	4.86	0.0469	0.0108
Glc	CRA	scaffold68817	10136	scaffold68817_10136	0	4.47	0.0529	0.0122
Glc	FNPC	scaffold69322	5549	scaffold69322_5549	0.0001	4.16	0.0443	0.0111
Glc	CRA	scaffold69465	5143	scaffold69465_5143	0	4.51	-0.0441	0.0102
Glc	VDS	scaffold69465	5143	scaffold69465_5143	0	4.3	-0.0454	0.0108
Glc	VDS	scaffold69515	8050	scaffold69515_8050	0	7.24	0.0423	0.0073
Glc	VDS	scaffold69515	8356	scaffold69515_8356	0	5.43	0.0361	0.0074
Glc	CRA	scaffold6970	1893	scaffold6970_1893	0.0001	4.12	0.0364	0.0089
Glc	CRA	scaffold7016	14431	scaffold7016_14431	0	4.62	0.0456	0.0108
Glc	CRA	scaffold7113	16279	scaffold7113_16279	0	6.09	-0.0549	0.0111
Glc	VDS	scaffold7113	16279	scaffold7113_16279	0	4.64	-0.0528	0.012
Glc	CRA	scaffold71230	1903	scaffold71230_1903	0.0001	4.09	-0.0539	0.0132
Glc	CRA	scaffold71462	5546	scaffold71462_5546	0.0001	4.11	-0.0497	0.0121
Glc	CRA	scaffold71896	5159	scaffold71896_5159	0.0001	4.08	0.0234	0.0059
Glc	CRA	scaffold71896	5178	scaffold71896_5178	0.0001	4.05	0.0235	0.006
Glc	CRA	scaffold71943	14294	scaffold71943_14294	0	6.84	0.0723	0.0137
Glc	CRA	scaffold71943	14995	scaffold71943_14995	0	4.85	0.0455	0.0105
Glc	VDS	scaffold72055	1221	scaffold72055_1221	0	4.36	0.0371	0.0087
Glc	CRA	scaffold72672	10748	scaffold72672_10748	0	4.66	0.0424	0.0096
Glc	CRA	scaffold72968	3958	scaffold72968_3958	0	4.95	-0.0559	0.0127
Glc	CRA	scaffold72968	4008	scaffold72968_4008	0	4.9	-0.0599	0.0131
Glc	CRA	scaffold7325	9267	scaffold7325_9267	0	4.49	0.0427	0.0103
Glc	CRA	scaffold73277	3647	scaffold73277_3647	0	7.2	0.0715	0.0132
Glc	VDS	scaffold73371	4326	scaffold73371_4326	0	4.53	0.0223	0.0051
Glc	VDS	scaffold73371	4340	scaffold73371_4340	0	4.38	0.0221	0.0052
Glc	CRA	scaffold7354	670	scaffold7354_670	0	4.82	-0.064	0.0142
Glc	CRA	scaffold73915	9399	scaffold73915_9399	0	5.63	0.0707	0.015
Glc	CRA	scaffold73915	9581	scaffold73915_9581	0	5.21	0.06	0.0126
Glc	CRA	scaffold74027	11250	scaffold74027_11250	0	5.24	0.0577	0.0121
Glc	CRA	scaffold74027	6569	scaffold74027_6569	0	4.3	0.0554	0.0131
Glc	CRA	scaffold74614	12458	scaffold74614_12458	0	4.37	-0.0193	0.0045
Glc	CRA	scaffold74614	12605	scaffold74614_12605	0.0001	4.17	0.0195	0.0047
Glc	FNPC	scaffold74614	12458	scaffold74614_12458	0.0001	4.05	-0.0162	0.0041
Glc	CRA	scaffold749	11712	scaffold749_11712	0.0001	4.2	0.058	0.0145
Glc	CRA	scaffold750	4408	scaffold750_4408	0.0001	4.2	-0.0636	0.0153
Glc	CRA	scaffold75007	5873	scaffold75007_5873	0	5.84	0.0583	0.0121
Glc	CRA	scaffold75007	5941	scaffold75007_5941	0	4.98	0.0424	0.0092
Glc	CRA	scaffold75419	8421	scaffold75419_8421	0.0001	4.2	-0.0507	0.0122
Glc	CRA	scaffold75448	392	scaffold75448_392	0.0001	4.25	0.0422	0.0105
Glc	CRA	scaffold7611	33395	scaffold7611_33395	0	5.78	0.0621	0.013
Glc	CRA	scaffold7611	33252	scaffold7611_33252	0	5.4	0.0576	0.0125
Glc	CRA	scaffold7611	33156	scaffold7611_33156	0	5.25	0.057	0.0126
Glc	CRA	scaffold7611	33228	scaffold7611_33228	0	5.21	0.0566	0.0125
Glc	CRA	scaffold7611	33435	scaffold7611_33435	0	4.97	0.0579	0.0132
Glc	CRA	scaffold7611	13715	scaffold7611_13715	0	4.55	0.0281	0.0067
Glc	CRA	scaffold7650	7979	scaffold7650_7979	0	6.35	0.0371	0.0074
Glc	CRA	scaffold76598	409	scaffold76598_409	0.0001	4.1	0.0347	0.0088
Glc	FNPC	scaffold7687	5031	scaffold7687_5031	0.0001	4.25	-0.0202	0.0048
Glc	CRA	scaffold7711	3759	scaffold7711_3759	0	4.4	-0.0573	0.014
Glc	CRA	scaffold77395	10883	scaffold77395_10883	0	4.44	-0.0543	0.0131
Glc	CRA	scaffold78158	8550	scaffold78158_8550	0.0001	4.18	0.0416	0.0104
Glc	CRA	scaffold79117	509	scaffold79117_509	0	5.62	0.0536	0.0114
Glc	CRA	scaffold79117	447	scaffold79117_447	0	5.33	0.0556	0.0121
Glc	CRA	scaffold79117	514	scaffold79117_514	0	4.99	0.0529	0.0114
Glc	CRA	scaffold79117	704	scaffold79117_704	0	4.92	0.0547	0.0119
Glc	CRA	scaffold79287	9007	scaffold79287_9007	0.0001	4.14	-0.0604	0.0152
Glc	CRA	scaffold79287	9028	scaffold79287_9028	0.0001	4.13	-0.0605	0.0153
Glc	CRA	scaffold79287	9036	scaffold79287_9036	0.0001	4.07	-0.0599	0.0153
Glc	FNPC	scaffold7975	973	scaffold7975_973	0	4.4	-0.0233	0.0057
Glc	FNPC	scaffold7975	876	scaffold7975_876	0.0001	4.11	-0.0207	0.0052
Glc	CRA	scaffold79978	1681	scaffold79978_1681	0.0001	4.23	-0.0392	0.0098
Glc	CRA	scaffold8004	20491	scaffold8004_20491	0	4.48	-0.0532	0.0128
Glc	CRA	scaffold80305	2714	scaffold80305_2714	0.0001	4.21	0.0506	0.0121
Glc	CRA	scaffold8045	98302	scaffold8045_98302	0	4.37	0.0692	0.0162
Glc	CRA	scaffold8045	98254	scaffold8045_98254	0.0001	4.11	0.0659	0.0161
Glc	CRA	scaffold8134	12052	scaffold8134_12052	0.0001	4.16	0.0201	0.005
Glc	CRA	scaffold81352	7729	scaffold81352_7729	0	5.18	0.0632	0.014
Glc	CRA	scaffold81352	7741	scaffold81352_7741	0	5.17	0.0618	0.0131
Glc	CRA	scaffold81352	7748	scaffold81352_7748	0	4.75	0.0542	0.0121
Glc	VDS	scaffold8221	7904	scaffold8221_7904	0	5.24	0.0434	0.0092
Glc	VDS	scaffold8221	7893	scaffold8221_7893	0	5.04	0.0423	0.0091
Glc	CRA	scaffold82317	2035	scaffold82317_2035	0	4.65	-0.0488	0.0115
Glc	CRA	scaffold83164	1080	scaffold83164_1080	0	4.92	0.0555	0.0127
Glc	CRA	scaffold8440	3182	scaffold8440_3182	0.0001	4.12	0.0618	0.015
Glc	CRA	scaffold84456	135721	scaffold84456_135721	0	4.41	0.029	0.0071
Glc	CRA	scaffold84476	1046	scaffold84476_1046	0	4.75	-0.0695	0.0155
Glc	CRA	scaffold84476	1029	scaffold84476_1029	0.0001	4.22	-0.0615	0.0153
Glc	CRA	scaffold84476	985	scaffold84476_985	0.0001	4.17	-0.0658	0.0159
Glc	VDS	scaffold84841	5692	scaffold84841_5692	0.0001	4.18	-0.0492	0.0119
Glc	CRA	scaffold85	28107	scaffold85_28107	0	4.89	-0.0614	0.0135
Glc	CRA	scaffold85599	4226	scaffold85599_4226	0	5.94	0.0491	0.0101
Glc	CRA	scaffold85599	4188	scaffold85599_4188	0	5.41	0.0494	0.0102
Glc	VDS	scaffold85630	1889	scaffold85630_1889	0	5.11	0.0584	0.0125
Glc	CRA	scaffold858	15328	scaffold858_15328	0	5.91	0.0334	0.0069
Glc	CRA	scaffold86356	7015	scaffold86356_7015	0.0001	4.09	0.0228	0.0056
Glc	CRA	scaffold869	9743	scaffold869_9743	0.0001	4.22	-0.0292	0.007
Glc	FNPC	scaffold87322	1870	scaffold87322_1870	0.0001	4.12	-0.0479	0.0121
Glc	VDS	scaffold8755	63484	scaffold8755_63484	0.0001	4.16	0.0238	0.0058
Glc	CRA	scaffold8756	9217	scaffold8756_9217	0	4.62	0.0409	0.0097
Glc	CRA	scaffold8756	9238	scaffold8756_9238	0	4.46	0.0417	0.0097
Glc	CRA	scaffold8756	9226	scaffold8756_9226	0	4.38	0.041	0.0096
Glc	CRA	scaffold8756	9160	scaffold8756_9160	0.0001	4.1	0.0398	0.0097
Glc	CRA	scaffold8756	9165	scaffold8756_9165	0.0001	4.07	0.0387	0.0099
Glc	FNPC	scaffold88685	541	scaffold88685_541	0.0001	4.13	-0.0436	0.0106
Glc	CRA	scaffold89701	11154	scaffold89701_11154	0.0001	4.24	-0.0519	0.0129
Glc	CRA	scaffold89872	5613	scaffold89872_5613	0.0001	4.12	0.0415	0.0101
Glc	CRA	scaffold89872	5477	scaffold89872_5477	0.0001	4.06	0.0382	0.0097
Glc	VDS	scaffold90232	1793	scaffold90232_1793	0	4.47	0.0594	0.0138
Glc	CRA	scaffold9037	18533	scaffold9037_18533	0.0001	4.23	-0.0523	0.0125
Glc	FNPC	scaffold9037	18533	scaffold9037_18533	0.0001	4.1	-0.0461	0.0117
Glc	VDS	scaffold9051	41912	scaffold9051_41912	0	4.43	0.0274	0.0064
Glc	VDS	scaffold9051	51207	scaffold9051_51207	0.0001	4.09	0.0268	0.0066
Glc	CRA	scaffold90847	19970	scaffold90847_19970	0	6	0.0385	0.0074
Glc	VDS	scaffold90847	19970	scaffold90847_19970	0	5.59	0.038	0.0077
Glc	CRA	scaffold90847	20030	scaffold90847_20030	0	4.49	0.0272	0.0066
Glc	CRA	scaffold909	7167	scaffold909_7167	0	4.4	0.0578	0.0141
Glc	CRA	scaffold9103	7645	scaffold9103_7645	0	4.41	-0.0546	0.0127
Glc	VDS	scaffold91209	6522	scaffold91209_6522	0.0001	4.27	-0.0195	0.0047
Glc	CRA	scaffold9149	76301	scaffold9149_76301	0	4.44	-0.0593	0.0144
Glc	CRA	scaffold9149	76473	scaffold9149_76473	0	4.35	-0.0562	0.0138
Glc	CRA	scaffold9149	76373	scaffold9149_76373	0.0001	4.09	-0.054	0.0137
Glc	CRA	scaffold91552	724	scaffold91552_724	0.0001	4.29	0.0425	0.0105
Glc	CRA	scaffold9163	34984	scaffold9163_34984	0	5.53	-0.0633	0.0129
Glc	CRA	scaffold9163	32147	scaffold9163_32147	0.0001	4.27	-0.0574	0.0142
Glc	VDS	scaffold9163	34984	scaffold9163_34984	0.0001	4.22	-0.0581	0.014
Glc	CRA	scaffold91984	5066	scaffold91984_5066	0	4.84	-0.0543	0.0125
Glc	CRA	scaffold92756	4083	scaffold92756_4083	0	4.68	0.0293	0.0069
Glc	CRA	scaffold92756	4027	scaffold92756_4027	0	4.63	0.0289	0.0068
Glc	CRA	scaffold93036	6090	scaffold93036_6090	0	4.58	0.0461	0.0105
Glc	CRA	scaffold93036	6154	scaffold93036_6154	0.0001	4.29	0.0434	0.0103
Glc	CRA	scaffold94013	1874	scaffold94013_1874	0.0001	4.21	0.0384	0.0096
Glc	CRA	scaffold95480	9230	scaffold95480_9230	0.0001	4.28	-0.0598	0.0142
Glc	CRA	scaffold9567	15873	scaffold9567_15873	0	5.17	0.0565	0.0125
Glc	CRA	scaffold95696	3800	scaffold95696_3800	0	5.04	0.0505	0.0114
Glc	CRA	scaffold96154	449	scaffold96154_449	0	4.83	0.0524	0.0121
Glc	CRA	scaffold96154	627	scaffold96154_627	0	4.31	0.0456	0.0108
Glc	FNPC	scaffold9657	21386	scaffold9657_21386	0.0001	4.14	-0.0455	0.0115
Glc	CRA	scaffold96604	476	scaffold96604_476	0.0001	4.06	0.0282	0.0069
Glc	CRA	scaffold9865	11547	scaffold9865_11547	0	5.46	-0.0649	0.014
Glc	FNPC	scaffold9890	15510	scaffold9890_15510	0	4.56	0.0219	0.0052
Glc	CRA	scaffold9890	15558	scaffold9890_15558	0	4.54	0.0229	0.0053
Glc	FNPC	scaffold9890	15583	scaffold9890_15583	0	4.48	0.0224	0.0052
Glc	FNPC	scaffold9890	15164	scaffold9890_15164	0	4.46	0.0216	0.0052
Glc	FNPC	scaffold9890	15281	scaffold9890_15281	0	4.44	0.021	0.0051
Glc	CRA	scaffold9900	9759	scaffold9900_9759	0	5.94	0.0429	0.0088
Glc	VDS	scaffold9900	9759	scaffold9900_9759	0	4.78	0.0418	0.0093
Glc	VDS	scaffold9900	9285	scaffold9900_9285	0	4.46	0.0384	0.0089
Glc	CRA	scaffold9900	12317	scaffold9900_12317	0	4.45	0.0444	0.0103
Glc	VDS	scaffold9900	12172	scaffold9900_12172	0	4.4	0.0349	0.0082
Glc	CRA	scaffold9900	12172	scaffold9900_12172	0.0001	4.16	0.033	0.0083
Glc	CRA	scaffold9900	10817	scaffold9900_10817	0.0001	4.07	0.0401	0.0102
Glc	CRA	scaffold99183	33862	scaffold99183_33862	0	5.87	0.0575	0.0119
Glc	VDS	scaffold99183	33862	scaffold99183_33862	0	5.62	0.0611	0.0123
Glc	CRA	scaffold99570	1620	scaffold99570_1620	0	4.4	0.0616	0.0144
Glc	CRA	scaffold99768	1678	scaffold99768_1678	0.0001	4.21	0.0382	0.0095
Man	CRA	C32052553	1053	C32052553_1053	0.0001	4.19	0.1432	0.0358
Man	CRA	C32052553	1058	C32052553_1058	0.0001	4.07	0.1418	0.0361
Man	CRA	C32052553	827	C32052553_827	0.0001	4.2	0.1319	0.033
Man	CRA	C32052769	1009	C32052769_1009	0.0001	4.17	0.0583	0.0141
Man	VDS	C32052769	1009	C32052769_1009	0.0001	4.26	0.07	0.0167
Man	VDS	C32052769	1032	C32052769_1032	0.0001	4.15	0.0685	0.0166
Man	VDS	C32052769	1082	C32052769_1082	0.0001	4.16	0.0692	0.0168
Man	CRA	C32052769	1103	C32052769_1103	0	4.35	0.0583	0.0137
Man	VDS	C32052769	1103	C32052769_1103	0	5.17	0.0754	0.016
Man	VDS	C32052769	833	C32052769_833	0.0001	4.15	0.0686	0.0167
Man	CRA	C32052769	981	C32052769_981	0.0001	4.21	0.0568	0.0136
Man	VDS	C32052769	981	C32052769_981	0	5.01	0.0734	0.0159
Man	VDS	C32054381	488	C32054381_488	0	4.57	0.1524	0.0349
Man	VDS	C32054381	778	C32054381_778	0.0001	4.3	0.1427	0.0339
Man	CRA	C32059367	537	C32059367_537	0.0001	4.19	-0.0585	0.0146
Man	CRA	C32064665	1111	C32064665_1111	0	4.83	0.1002	0.0221
Man	CRA	C32069927	590	C32069927_590	0	6.18	0.0952	0.0191
Man	CRA	C32069927	603	C32069927_603	0	5.89	0.0918	0.019
Man	CRA	C32075425	666	C32075425_666	0.0001	4.25	0.1012	0.0251
Man	VDS	C32082229	129	C32082229_129	0	4.37	0.0865	0.0204
Man	CRA	C32085849	102	C32085849_102	0	4.38	0.0928	0.0226
Man	CRA	C32096299	375	C32096299_375	0	5.14	0.1388	0.0295
Man	CRA	C32103569	1584	C32103569_1584	0	5.54	0.1331	0.027
Man	CRA	scaffold10007	2298	scaffold10007_2298	0	4.56	0.0978	0.0224
Man	CRA	scaffold10007	2305	scaffold10007_2305	0	5.22	0.0965	0.0213
Man	CRA	scaffold10007	2334	scaffold10007_2334	0	4.72	0.0956	0.0214
Man	CRA	scaffold10028	69191	scaffold10028_69191	0	6.5	0.0955	0.0187
Man	CRA	scaffold10028	69250	scaffold10028_69250	0	4.9	0.0876	0.0201
Man	CRA	scaffold10028	69278	scaffold10028_69278	0	6.48	0.0945	0.0185
Man	CRA	scaffold10046	18545	scaffold10046_18545	0.0001	4.16	0.0707	0.0178
Man	CRA	scaffold101934	3660	scaffold101934_3660	0.0001	4.1	-0.0386	0.0098
Man	CRA	scaffold10494	12944	scaffold10494_12944	0	4.98	-0.066	0.015
Man	CRA	scaffold10494	12956	scaffold10494_12956	0	4.39	-0.0914	0.0214
Man	CRA	scaffold10494	12964	scaffold10494_12964	0	4.59	-0.0607	0.0144
Man	CRA	scaffold10763	23150	scaffold10763_23150	0.0001	4.12	-0.0587	0.0148
Man	CRA	scaffold10763	84345	scaffold10763_84345	0.0001	4.13	-0.049	0.0124
Man	CRA	scaffold10763	88840	scaffold10763_88840	0.0001	4.2	-0.0525	0.0131
Man	CRA	scaffold10763	88967	scaffold10763_88967	0	4.39	-0.0544	0.0132
Man	CRA	scaffold1077	51512	scaffold1077_51512	0.0001	4.23	0.0742	0.0178
Man	CRA	scaffold107958	791	scaffold107958_791	0	4.34	0.1481	0.0363
Man	FNPC	scaffold10829	11232	scaffold10829_11232	0	5.78	0.0611	0.0128
Man	FNPC	scaffold10829	35069	scaffold10829_35069	0.0001	4.1	0.0504	0.0122
Man	FNPC	scaffold10829	35229	scaffold10829_35229	0.0001	4.09	0.0529	0.0128
Man	FNPC	scaffold109	6710	scaffold109_6710	0	4.75	0.0962	0.0214
Man	CRA	scaffold10934	466	scaffold10934_466	0	5.33	0.0778	0.017
Man	CRA	scaffold110740	537	scaffold110740_537	0	6.04	0.1603	0.0326
Man	CRA	scaffold11085	464	scaffold11085_464	0.0001	4.12	0.1341	0.0327
Man	FNPC	scaffold110950	2104	scaffold110950_2104	0.0001	4.19	0.0466	0.0117
Man	CRA	scaffold11103	9286	scaffold11103_9286	0	5.52	0.07	0.0142
Man	CRA	scaffold11159	2024	scaffold11159_2024	0	4.93	0.1391	0.0303
Man	CRA	scaffold111816	450	scaffold111816_450	0	5.54	0.1004	0.0214
Man	FNPC	scaffold11222	5280	scaffold11222_5280	0.0001	4.29	0.0609	0.0145
Man	CRA	scaffold112592	1101	scaffold112592_1101	0	4.71	0.1136	0.0254
Man	CRA	scaffold1126	22191	scaffold1126_22191	0	4.62	-0.1424	0.0323
Man	CRA	scaffold11418	25077	scaffold11418_25077	0	4.66	0.1201	0.0283
Man	VDS	scaffold1167	189601	scaffold1167_189601	0	4.57	0.1596	0.0366
Man	CRA	scaffold1167	44589	scaffold1167_44589	0.0001	4.21	0.0705	0.0176
Man	CRA	scaffold11848	21480	scaffold11848_21480	0.0001	4.1	-0.0571	0.0139
Man	CRA	scaffold11957	11497	scaffold11957_11497	0	4.58	0.1116	0.0266
Man	CRA	scaffold11996	19809	scaffold11996_19809	0	5.18	0.0902	0.02
Man	CRA	scaffold1204	42787	scaffold1204_42787	0	5.68	0.1566	0.033
Man	CRA	scaffold12131	5455	scaffold12131_5455	0.0001	4.25	0.0459	0.0114
Man	CRA	scaffold12131	5590	scaffold12131_5590	0.0001	4.18	0.0788	0.019
Man	FNPC	scaffold12140	37093	scaffold12140_37093	0	4.57	0.0576	0.0131
Man	FNPC	scaffold12140	37109	scaffold12140_37109	0	5.17	0.0616	0.013
Man	FNPC	scaffold12140	37133	scaffold12140_37133	0	4.91	0.0581	0.0127
Man	FNPC	scaffold12140	54375	scaffold12140_54375	0.0001	4.19	0.051	0.0123
Man	FNPC	scaffold12140	54392	scaffold12140_54392	0.0001	4.11	0.0506	0.0123
Man	FNPC	scaffold12140	54589	scaffold12140_54589	0	4.55	0.0505	0.0121
Man	CRA	scaffold12177	39838	scaffold12177_39838	0.0001	4.28	-0.085	0.021
Man	CRA	scaffold122	6948	scaffold122_6948	0	4.91	0.1541	0.0337
Man	CRA	scaffold124812	4218	scaffold124812_4218	0.0001	4.21	-0.0911	0.0219
Man	VDS	scaffold125324	367	scaffold125324_367	0.0001	4.24	-0.0867	0.0208
Man	CRA	scaffold126391	2691	scaffold126391_2691	0	4.32	0.1119	0.0275
Man	CRA	scaffold12645	96791	scaffold12645_96791	0	4.72	0.1135	0.0265
Man	VDS	scaffold12747	29365	scaffold12747_29365	0.0001	4.21	0.1502	0.0362
Man	CRA	scaffold12853	19157	scaffold12853_19157	0.0001	4.12	-0.0593	0.015
Man	CRA	scaffold130839	3936	scaffold130839_3936	0	4.69	0.0678	0.0152
Man	VDS	scaffold130839	3936	scaffold130839_3936	0	5.25	0.0816	0.0172
Man	CRA	scaffold130839	3982	scaffold130839_3982	0	5.38	0.0737	0.0152
Man	VDS	scaffold130839	3982	scaffold130839_3982	0	5.39	0.0829	0.0172
Man	CRA	scaffold130839	4071	scaffold130839_4071	0	5.36	0.066	0.0144
Man	CRA	scaffold130839	4223	scaffold130839_4223	0	5.39	0.0743	0.0153
Man	VDS	scaffold130839	4223	scaffold130839_4223	0	5.28	0.0833	0.0175
Man	CRA	scaffold130839	4270	scaffold130839_4270	0	6.92	0.0743	0.014
Man	VDS	scaffold130839	4270	scaffold130839_4270	0	5.07	0.0743	0.016
Man	CRA	scaffold130839	4287	scaffold130839_4287	0	6.73	0.0719	0.0138
Man	VDS	scaffold130839	4287	scaffold130839_4287	0	4.92	0.0713	0.0156
Man	VDS	scaffold130839	4357	scaffold130839_4357	0.0001	4.28	0.0752	0.0179
Man	CRA	scaffold130839	4366	scaffold130839_4366	0	6.42	0.0715	0.0141
Man	VDS	scaffold130839	4366	scaffold130839_4366	0	5.35	0.0756	0.0157
Man	CRA	scaffold133557	1232	scaffold133557_1232	0.0001	4.16	0.1071	0.0259
Man	CRA	scaffold133607	330	scaffold133607_330	0.0001	4.06	0.053	0.013
Man	CRA	scaffold13407	20881	scaffold13407_20881	0	5.3	0.0747	0.0164
Man	CRA	scaffold134371	2407	scaffold134371_2407	0	5.31	0.1154	0.024
Man	VDS	scaffold134371	2407	scaffold134371_2407	0.0001	4.26	0.1167	0.0279
Man	CRA	scaffold134371	2412	scaffold134371_2412	0	4.64	0.1285	0.029
Man	CRA	scaffold134876	1022	scaffold134876_1022	0	5.71	0.1687	0.0336
Man	FNPC	scaffold13503	34216	scaffold13503_34216	0	4.55	0.0606	0.0139
Man	CRA	scaffold13505	6849	scaffold13505_6849	0.0001	4.14	0.1139	0.0287
Man	CRA	scaffold136395	4853	scaffold136395_4853	0	4.65	0.114	0.0258
Man	VDS	scaffold13917	14144	scaffold13917_14144	0	5.14	0.1581	0.0337
Man	CRA	scaffold1392	13650	scaffold1392_13650	0	4.57	0.0864	0.0206
Man	VDS	scaffold13941	3887	scaffold13941_3887	0.0001	4.15	0.0705	0.0171
Man	CRA	scaffold14003	37162	scaffold14003_37162	0.0001	4.12	0.0655	0.016
Man	CRA	scaffold14212	34807	scaffold14212_34807	0	5.56	0.1298	0.0277
Man	FNPC	scaffold14584	12864	scaffold14584_12864	0	4.72	0.0795	0.0178
Man	CRA	scaffold14677	2016	scaffold14677_2016	0	5.55	0.1679	0.034
Man	CRA	scaffold146952	586	scaffold146952_586	0	6.02	0.1265	0.0258
Man	CRA	scaffold150510	3717	scaffold150510_3717	0	4.33	0.1235	0.0303
Man	CRA	scaffold151108	2884	scaffold151108_2884	0	5.42	0.0687	0.0149
Man	CRA	scaffold151108	2996	scaffold151108_2996	0	6.77	0.1312	0.0251
Man	CRA	scaffold154070	603	scaffold154070_603	0.0001	4.17	0.047	0.0118
Man	FNPC	scaffold154070	709	scaffold154070_709	0	4.84	-0.0493	0.0109
Man	CRA	scaffold154070	778	scaffold154070_778	0	5.18	0.0596	0.0132
Man	FNPC	scaffold154070	778	scaffold154070_778	0	4.79	0.0475	0.011
Man	FNPC	scaffold15443	12607	scaffold15443_12607	0.0001	4.12	0.0573	0.0145
Man	FNPC	scaffold15443	7654	scaffold15443_7654	0.0001	4.08	0.0517	0.0131
Man	FNPC	scaffold155	7980	scaffold155_7980	0	4.38	-0.0721	0.0169
Man	CRA	scaffold15578	38683	scaffold15578_38683	0	4.66	0.0846	0.0188
Man	CRA	scaffold156222	4521	scaffold156222_4521	0	4.8	-0.0927	0.0205
Man	VDS	scaffold15717	334250	scaffold15717_334250	0.0001	4.13	0.128	0.0312
Man	CRA	scaffold15837	47261	scaffold15837_47261	0	4.53	0.0997	0.0229
Man	CRA	scaffold15837	47366	scaffold15837_47366	0	4.81	0.1105	0.0245
Man	VDS	scaffold160508	139	scaffold160508_139	0.0001	4.06	0.0881	0.0217
Man	VDS	scaffold160629	5404	scaffold160629_5404	0	4.39	0.0648	0.0152
Man	CRA	scaffold1662	6605	scaffold1662_6605	0.0001	4.28	0.0786	0.0194
Man	CRA	scaffold1662	6815	scaffold1662_6815	0	5.25	0.1127	0.0248
Man	CRA	scaffold16661	112	scaffold16661_112	0	5.91	0.0988	0.0204
Man	CRA	scaffold16661	125	scaffold16661_125	0.0001	4.19	0.0649	0.0162
Man	CRA	scaffold16661	178	scaffold16661_178	0	5.75	0.1003	0.021
Man	FNPC	scaffold16668	13478	scaffold16668_13478	0	4.33	-0.048	0.0118
Man	FNPC	scaffold17	2731	scaffold17_2731	0.0001	4.23	0.0896	0.0223
Man	CRA	scaffold17032	37572	scaffold17032_37572	0	5	-0.117	0.0253
Man	CRA	scaffold17032	37614	scaffold17032_37614	0	5.86	-0.1241	0.0257
Man	CRA	scaffold17536	30791	scaffold17536_30791	0	5.07	0.0766	0.0172
Man	CRA	scaffold17536	32678	scaffold17536_32678	0	4.79	0.0867	0.0192
Man	CRA	scaffold17536	32929	scaffold17536_32929	0	5.35	0.0908	0.0198
Man	CRA	scaffold17542	9887	scaffold17542_9887	0	6.03	-0.1406	0.0271
Man	FNPC	scaffold17891	4199	scaffold17891_4199	0.0001	4.29	-0.0476	0.0118
Man	CRA	scaffold17995	3611	scaffold17995_3611	0	6.32	0.1526	0.0286
Man	CRA	scaffold18176	756	scaffold18176_756	0	4.4	0.1325	0.031
Man	CRA	scaffold18275	5903	scaffold18275_5903	0	5.55	0.1634	0.0331
Man	VDS	scaffold18382	172	scaffold18382_172	0.0001	4.06	0.1171	0.0288
Man	CRA	scaffold18417	17615	scaffold18417_17615	0.0001	4.18	0.0768	0.0185
Man	CRA	scaffold18417	17642	scaffold18417_17642	0.0001	4.22	0.0751	0.018
Man	CRA	scaffold18605	8278	scaffold18605_8278	0.0001	4.19	0.1466	0.0353
Man	CRA	scaffold18677	8967	scaffold18677_8967	0	4.69	0.1133	0.0254
Man	FNPC	scaffold18801	3045	scaffold18801_3045	0	4.35	0.0794	0.0187
Man	CRA	scaffold19779	35419	scaffold19779_35419	0.0001	4.3	0.0858	0.0202
Man	CRA	scaffold19793	12053	scaffold19793_12053	0	4.42	0.0938	0.0219
Man	CRA	scaffold19793	12401	scaffold19793_12401	0	5.23	0.1229	0.0258
Man	CRA	scaffold19793	12614	scaffold19793_12614	0	4.8	0.1445	0.032
Man	CRA	scaffold19793	4536	scaffold19793_4536	0	4.46	0.0901	0.0217
Man	CRA	scaffold19793	4605	scaffold19793_4605	0	4.37	0.0849	0.0199
Man	CRA	scaffold19793	4646	scaffold19793_4646	0.0001	4.09	0.0744	0.0182
Man	CRA	scaffold19793	4723	scaffold19793_4723	0	5.11	0.0859	0.0192
Man	CRA	scaffold19793	4775	scaffold19793_4775	0	5.27	0.1002	0.0209
Man	CRA	scaffold19793	4797	scaffold19793_4797	0	6	0.1087	0.021
Man	CRA	scaffold19793	4840	scaffold19793_4840	0	5.4	0.1006	0.0207
Man	CRA	scaffold19793	5250	scaffold19793_5250	0	4.73	0.0728	0.017
Man	CRA	scaffold19793	5357	scaffold19793_5357	0.0001	4.05	0.0848	0.0209
Man	CRA	scaffold19963	55389	scaffold19963_55389	0.0001	4.23	0.0962	0.024
Man	VDS	scaffold20026	10157	scaffold20026_10157	0	4.55	0.1507	0.0346
Man	FNPC	scaffold20206	6058	scaffold20206_6058	0	5.02	-0.1033	0.0233
Man	CRA	scaffold20315	62170	scaffold20315_62170	0	4.48	0.093	0.0224
Man	CRA	scaffold20688	3203	scaffold20688_3203	0.0001	4.13	0.1031	0.0251
Man	CRA	scaffold2070	22121	scaffold2070_22121	0	5.83	0.122	0.0253
Man	CRA	scaffold2070	22156	scaffold2070_22156	0	5.82	0.1092	0.0227
Man	CRA	scaffold2070	22165	scaffold2070_22165	0	6.32	0.1023	0.0203
Man	FNPC	scaffold21255	117396	scaffold21255_117396	0	4.53	0.0595	0.0136
Man	FNPC	scaffold21255	117420	scaffold21255_117420	0	4.62	0.0608	0.0138
Man	CRA	scaffold21554	6627	scaffold21554_6627	0	5.13	-0.1489	0.0317
Man	CRA	scaffold21587	23549	scaffold21587_23549	0	4.93	-0.1091	0.0249
Man	CRA	scaffold22432	32629	scaffold22432_32629	0	4.63	0.1252	0.0284
Man	CRA	scaffold22432	32884	scaffold22432_32884	0	5.72	0.1237	0.0246
Man	CRA	scaffold22440	201	scaffold22440_201	0.0001	4.13	-0.1301	0.0316
Man	CRA	scaffold22458	6559	scaffold22458_6559	0	4.66	0.0746	0.0176
Man	FNPC	scaffold22843	2556	scaffold22843_2556	0	4.71	0.0874	0.0196
Man	FNPC	scaffold22843	2596	scaffold22843_2596	0	5.05	0.0914	0.0196
Man	FNPC	scaffold23027	5364	scaffold23027_5364	0	4.6	0.1255	0.0298
Man	FNPC	scaffold23411	5728	scaffold23411_5728	0.0001	4.13	-0.066	0.016
Man	CRA	scaffold23560	14815	scaffold23560_14815	0.0001	4.06	0.0995	0.0244
Man	CRA	scaffold2367	33376	scaffold2367_33376	0.0001	4.13	0.1014	0.0256
Man	CRA	scaffold2367	38202	scaffold2367_38202	0.0001	4.19	0.0931	0.0224
Man	VDS	scaffold23864	35895	scaffold23864_35895	0	4.63	0.0731	0.0166
Man	CRA	scaffold2428	75681	scaffold2428_75681	0	5.27	0.1023	0.0214
Man	CRA	scaffold24466	2279	scaffold24466_2279	0	4.42	0.1384	0.0323
Man	CRA	scaffold25413	544	scaffold25413_544	0	4.35	0.15	0.0353
Man	CRA	scaffold25413	599	scaffold25413_599	0	4.82	0.1522	0.0336
Man	CRA	scaffold25574	12513	scaffold25574_12513	0.0001	4.27	0.0516	0.0128
Man	CRA	scaffold25574	12568	scaffold25574_12568	0.0001	4.11	0.08	0.0195
Man	CRA	scaffold25574	12582	scaffold25574_12582	0	4.54	0.0859	0.0197
Man	CRA	scaffold25574	12650	scaffold25574_12650	0.0001	4.17	0.0612	0.0148
Man	CRA	scaffold25682	141	scaffold25682_141	0	4.34	0.0818	0.0201
Man	CRA	scaffold26564	26107	scaffold26564_26107	0	4.33	-0.1491	0.0352
Man	CRA	scaffold26808	3897	scaffold26808_3897	0	4.39	0.1053	0.0247
Man	CRA	scaffold26878	8759	scaffold26878_8759	0.0001	4.15	0.1441	0.0363
Man	CRA	scaffold26878	9233	scaffold26878_9233	0	7.11	0.1801	0.0335
Man	CRA	scaffold26878	9328	scaffold26878_9328	0	6.19	0.1455	0.0292
Man	CRA	scaffold26878	9342	scaffold26878_9342	0	6.15	0.1585	0.032
Man	CRA	scaffold26878	9413	scaffold26878_9413	0	5.97	0.1635	0.0335
Man	CRA	scaffold26878	9455	scaffold26878_9455	0	5.49	0.1735	0.0354
Man	CRA	scaffold2731	11542	scaffold2731_11542	0	4.39	0.0867	0.0211
Man	CRA	scaffold2731	11599	scaffold2731_11599	0	4.33	0.0879	0.0208
Man	CRA	scaffold2731	11806	scaffold2731_11806	0	4.61	0.088	0.02
Man	CRA	scaffold2731	13228	scaffold2731_13228	0	5.43	0.101	0.0218
Man	CRA	scaffold2731	13255	scaffold2731_13255	0	4.75	0.0972	0.0217
Man	CRA	scaffold2731	13268	scaffold2731_13268	0	4.58	0.0885	0.0211
Man	CRA	scaffold2731	29628	scaffold2731_29628	0	4.74	0.0978	0.0218
Man	CRA	scaffold2731	29641	scaffold2731_29641	0	5.33	0.0952	0.0208
Man	CRA	scaffold2731	29806	scaffold2731_29806	0.0001	4.22	0.1007	0.0241
Man	CRA	scaffold2731	29816	scaffold2731_29816	0.0001	4.21	0.1005	0.0241
Man	CRA	scaffold2731	29894	scaffold2731_29894	0	5.35	0.1159	0.0253
Man	CRA	scaffold2731	30079	scaffold2731_30079	0	4.55	0.1093	0.0261
Man	CRA	scaffold2731	30182	scaffold2731_30182	0	4.84	0.0837	0.0193
Man	CRA	scaffold2731	31853	scaffold2731_31853	0	5.01	0.1036	0.0234
Man	CRA	scaffold2731	7220	scaffold2731_7220	0	4.65	0.0912	0.0215
Man	CRA	scaffold27387	7515	scaffold27387_7515	0	6.11	0.1315	0.0251
Man	CRA	scaffold27387	7566	scaffold27387_7566	0	5.27	0.1284	0.0269
Man	CRA	scaffold27387	7665	scaffold27387_7665	0	5.75	0.127	0.0252
Man	CRA	scaffold27387	7749	scaffold27387_7749	0	5.4	0.1227	0.0266
Man	CRA	scaffold27387	7778	scaffold27387_7778	0	4.76	0.1165	0.0259
Man	CRA	scaffold27523	7170	scaffold27523_7170	0	4.42	0.0724	0.0176
Man	VDS	scaffold27667	1293	scaffold27667_1293	0.0001	4.16	0.0982	0.0238
Man	CRA	scaffold27731	75725	scaffold27731_75725	0	5.28	0.1267	0.0278
Man	CRA	scaffold27731	75932	scaffold27731_75932	0	5.54	0.1266	0.027
Man	CRA	scaffold27769	5556	scaffold27769_5556	0.0001	4.22	-0.1037	0.0259
Man	CRA	scaffold27769	5634	scaffold27769_5634	0.0001	4.05	-0.0982	0.0241
Man	CRA	scaffold27789	2184	scaffold27789_2184	0	4.57	-0.1166	0.0278
Man	CRA	scaffold27789	2316	scaffold27789_2316	0	4.89	-0.1351	0.031
Man	VDS	scaffold2822	4516	scaffold2822_4516	0.0001	4.26	0.1423	0.0341
Man	CRA	scaffold29065	25394	scaffold29065_25394	0	5.12	0.1141	0.0243
Man	CRA	scaffold29065	25449	scaffold29065_25449	0	5.72	0.1153	0.0242
Man	CRA	scaffold29065	25461	scaffold29065_25461	0	5.45	0.1189	0.0243
Man	CRA	scaffold29065	25620	scaffold29065_25620	0	6.47	0.1148	0.0225
Man	CRA	scaffold29065	26961	scaffold29065_26961	0	5.92	0.1421	0.0293
Man	CRA	scaffold2951	30484	scaffold2951_30484	0.0001	4.15	0.0701	0.0176
Man	VDS	scaffold2951	30484	scaffold2951_30484	0	4.36	0.085	0.02
Man	CRA	scaffold2951	30539	scaffold2951_30539	0	5.06	0.0684	0.0154
Man	CRA	scaffold2951	30589	scaffold2951_30589	0	5.31	0.0697	0.0153
Man	VDS	scaffold2951	30589	scaffold2951_30589	0.0001	4.24	0.074	0.0177
Man	CRA	scaffold2951	30614	scaffold2951_30614	0	5.63	0.0687	0.0146
Man	VDS	scaffold2951	30614	scaffold2951_30614	0.0001	4.16	0.0705	0.0171
Man	CRA	scaffold29514	58077	scaffold29514_58077	0.0001	4.23	0.122	0.0292
Man	CRA	scaffold29574	3133	scaffold29574_3133	0	5.17	-0.0649	0.0144
Man	CRA	scaffold29574	3135	scaffold29574_3135	0.0001	4.17	0.0542	0.0136
Man	CRA	scaffold29574	3144	scaffold29574_3144	0	4.88	-0.0646	0.0142
Man	CRA	scaffold2959	127184	scaffold2959_127184	0.0001	4.19	0.062	0.0149
Man	FNPC	scaffold2959	66285	scaffold2959_66285	0.0001	4.11	-0.0507	0.0123
Man	CRA	scaffold2970	30572	scaffold2970_30572	0.0001	4.14	0.0993	0.025
Man	CRA	scaffold29716	273	scaffold29716_273	0	5.34	0.0732	0.0152
Man	CRA	scaffold298	26746	scaffold298_26746	0.0001	4.11	0.0464	0.0113
Man	CRA	scaffold2984	3053	scaffold2984_3053	0	8.83	0.1495	0.0247
Man	CRA	scaffold2984	3087	scaffold2984_3087	0.0001	4.05	0.0821	0.0202
Man	CRA	scaffold30063	15055	scaffold30063_15055	0	4.61	0.1262	0.0287
Man	CRA	scaffold30590	17435	scaffold30590_17435	0.0001	4.22	0.0534	0.0133
Man	CRA	scaffold30590	17789	scaffold30590_17789	0	4.38	0.066	0.0161
Man	CRA	scaffold30590	17863	scaffold30590_17863	0	4.4	0.0556	0.0135
Man	CRA	scaffold30590	17990	scaffold30590_17990	0	4.62	0.0702	0.0159
Man	CRA	scaffold30590	25825	scaffold30590_25825	0	4.91	0.044	0.0096
Man	CRA	scaffold30590	25848	scaffold30590_25848	0	4.79	0.0436	0.0097
Man	CRA	scaffold30777	12774	scaffold30777_12774	0	5.1	0.0683	0.0146
Man	CRA	scaffold31015	2447	scaffold31015_2447	0.0001	4.22	0.1171	0.0292
Man	FNPC	scaffold31176	28345	scaffold31176_28345	0.0001	4.17	0.0818	0.0198
Man	FNPC	scaffold31396	66419	scaffold31396_66419	0	4.81	0.0525	0.0121
Man	FNPC	scaffold31396	70456	scaffold31396_70456	0	4.64	0.0569	0.0134
Man	FNPC	scaffold31731	5600	scaffold31731_5600	0.0001	4.17	0.091	0.0229
Man	VDS	scaffold32213	3500	scaffold32213_3500	0	4.68	0.1203	0.0272
Man	CRA	scaffold32557	5878	scaffold32557_5878	0	4.63	0.138	0.0313
Man	FNPC	scaffold33948	13860	scaffold33948_13860	0	4.62	0.0969	0.0229
Man	FNPC	scaffold34081	8008	scaffold34081_8008	0.0001	4.14	0.0568	0.0138
Man	CRA	scaffold3409	43821	scaffold3409_43821	0	4.52	-0.1025	0.0236
Man	CRA	scaffold3415	803	scaffold3415_803	0	4.84	0.1325	0.0305
Man	CRA	scaffold3415	972	scaffold3415_972	0	4.72	0.1506	0.0352
Man	VDS	scaffold34411	41479	scaffold34411_41479	0.0001	4.24	0.1186	0.0284
Man	CRA	scaffold34411	4538	scaffold34411_4538	0	4.76	0.1553	0.0346
Man	FNPC	scaffold34580	21343	scaffold34580_21343	0	6.32	0.0603	0.0112
Man	FNPC	scaffold34580	21508	scaffold34580_21508	0	6.39	0.0597	0.011
Man	CRA	scaffold34635	10141	scaffold34635_10141	0	5.41	0.078	0.0169
Man	CRA	scaffold34707	2854	scaffold34707_2854	0.0001	4.19	0.0972	0.0234
Man	CRA	scaffold34747	10943	scaffold34747_10943	0	4.61	0.1961	0.0446
Man	FNPC	scaffold3477	37817	scaffold3477_37817	0	4.49	0.0805	0.0186
Man	CRA	scaffold34990	8742	scaffold34990_8742	0	5.04	-0.0949	0.0214
Man	CRA	scaffold35378	13209	scaffold35378_13209	0	4.35	0.117	0.0276
Man	CRA	scaffold35850	3158	scaffold35850_3158	0.0001	4.05	0.0855	0.021
Man	VDS	scaffold36480	10365	scaffold36480_10365	0	4.39	0.0756	0.0177
Man	CRA	scaffold3676	31387	scaffold3676_31387	0	4.61	-0.0605	0.0143
Man	CRA	scaffold3676	57200	scaffold3676_57200	0	4.53	-0.0605	0.0145
Man	CRA	scaffold37047	409	scaffold37047_409	0	5.06	0.057	0.0128
Man	CRA	scaffold37047	426	scaffold37047_426	0	4.48	0.0513	0.0124
Man	CRA	scaffold3743	38587	scaffold3743_38587	0	4.37	-0.0518	0.0127
Man	CRA	scaffold3743	38731	scaffold3743_38731	0.0001	4.27	0.0561	0.0133
Man	CRA	scaffold3743	38812	scaffold3743_38812	0	4.88	0.0579	0.0133
Man	CRA	scaffold37469	79868	scaffold37469_79868	0	5.89	0.113	0.0221
Man	CRA	scaffold3772	23449	scaffold3772_23449	0	4.34	0.1305	0.0307
Man	CRA	scaffold38016	37757	scaffold38016_37757	0	4.58	0.1196	0.0273
Man	CRA	scaffold3808	23126	scaffold3808_23126	0.0001	4.3	-0.0939	0.0223
Man	CRA	scaffold3842	433333	scaffold3842_433333	0.0001	4.21	0.0521	0.0124
Man	CRA	scaffold3842	433415	scaffold3842_433415	0.0001	4.23	0.059	0.0138
Man	CRA	scaffold3842	433845	scaffold3842_433845	0.0001	4.17	0.0533	0.0127
Man	VDS	scaffold38523	42954	scaffold38523_42954	0.0001	4.13	0.1458	0.0355
Man	VDS	scaffold38555	2800	scaffold38555_2800	0.0001	4.05	0.1009	0.0249
Man	VDS	scaffold38611	9607	scaffold38611_9607	0	4.33	0.0789	0.0187
Man	CRA	scaffold3869	25850	scaffold3869_25850	0	4.31	0.1007	0.0238
Man	CRA	scaffold3869	26016	scaffold3869_26016	0	5.01	0.107	0.0242
Man	CRA	scaffold38710	36384	scaffold38710_36384	0.0001	4.1	0.1074	0.0272
Man	FNPC	scaffold38926	419	scaffold38926_419	0.0001	4.13	0.1463	0.0355
Man	VDS	scaffold38948	11908	scaffold38948_11908	0.0001	4.08	-0.1307	0.0321
Man	CRA	scaffold39133	9090	scaffold39133_9090	0.0001	4.25	0.1347	0.0334
Man	CRA	scaffold39611	236	scaffold39611_236	0	5.37	0.0887	0.0183
Man	CRA	scaffold39611	244	scaffold39611_244	0	5.31	0.0876	0.0182
Man	CRA	scaffold39699	5081	scaffold39699_5081	0	5.56	0.0727	0.0147
Man	CRA	scaffold39699	5235	scaffold39699_5235	0.0001	4.11	0.0656	0.016
Man	CRA	scaffold39913	10404	scaffold39913_10404	0	4.79	0.1268	0.0294
Man	CRA	scaffold4034	37925	scaffold4034_37925	0.0001	4.09	0.0508	0.0129
Man	FNPC	scaffold4074	93089	scaffold4074_93089	0.0001	4.2	0.0968	0.0233
Man	CRA	scaffold40816	32004	scaffold40816_32004	0	4.98	0.1061	0.0241
Man	FNPC	scaffold4142	61507	scaffold4142_61507	0	5.26	-0.0437	0.0091
Man	FNPC	scaffold4142	61658	scaffold4142_61658	0.0001	4.11	-0.0407	0.0103
Man	CRA	scaffold41933	2334	scaffold41933_2334	0.0001	4.09	0.0882	0.0216
Man	CRA	scaffold41977	9243	scaffold41977_9243	0.0001	4.29	0.1274	0.0303
Man	CRA	scaffold42346	287	scaffold42346_287	0.0001	4.12	0.1222	0.0297
Man	FNPC	scaffold42521	98	scaffold42521_98	0.0001	4.1	-0.101	0.0256
Man	CRA	scaffold43317	7004	scaffold43317_7004	0	5.3	-0.0763	0.0159
Man	CRA	scaffold4343	93694	scaffold4343_93694	0	4.35	0.1183	0.0278
Man	CRA	scaffold4343	93761	scaffold4343_93761	0	7.1	0.1655	0.0288
Man	CRA	scaffold4343	93924	scaffold4343_93924	0	4.98	0.122	0.0277
Man	CRA	scaffold43637	2622	scaffold43637_2622	0	5.53	0.1276	0.0259
Man	CRA	scaffold43637	2956	scaffold43637_2956	0	5.82	0.155	0.0305
Man	CRA	scaffold43637	8189	scaffold43637_8189	0	4.36	0.095	0.0232
Man	CRA	scaffold438	29540	scaffold438_29540	0.0001	4.22	0.1388	0.0346
Man	CRA	scaffold4398	6908	scaffold4398_6908	0.0001	4.13	0.0894	0.0226
Man	CRA	scaffold44251	5440	scaffold44251_5440	0.0001	4.05	0.0811	0.0199
Man	CRA	scaffold44251	5453	scaffold44251_5453	0	4.59	0.117	0.0266
Man	CRA	scaffold44461	23659	scaffold44461_23659	0.0001	4.08	0.1186	0.0301
Man	CRA	scaffold44461	23690	scaffold44461_23690	0.0001	4.13	0.1183	0.0287
Man	CRA	scaffold44497	2881	scaffold44497_2881	0	4.48	0.1228	0.0284
Man	FNPC	scaffold4451	4822	scaffold4451_4822	0	4.56	0.0844	0.0193
Man	FNPC	scaffold4451	4860	scaffold4451_4860	0	4.78	0.0856	0.019
Man	FNPC	scaffold4451	5234	scaffold4451_5234	0	4.68	0.1105	0.026
Man	CRA	scaffold4460	12628	scaffold4460_12628	0	4.41	0.087	0.0212
Man	CRA	scaffold4460	12681	scaffold4460_12681	0	4.54	0.0991	0.0227
Man	CRA	scaffold4460	12694	scaffold4460_12694	0	5.56	0.1001	0.0214
Man	CRA	scaffold4460	12748	scaffold4460_12748	0	4.88	0.0977	0.0224
Man	CRA	scaffold4460	12817	scaffold4460_12817	0.0001	4.21	0.0806	0.0201
Man	CRA	scaffold4460	12846	scaffold4460_12846	0	4.5	0.0838	0.0202
Man	VDS	scaffold44836	5695	scaffold44836_5695	0.0001	4.07	0.0604	0.0148
Man	CRA	scaffold45022	6249	scaffold45022_6249	0	6.22	0.1544	0.0309
Man	CRA	scaffold45492	8629	scaffold45492_8629	0	5.08	0.1434	0.0307
Man	CRA	scaffold45492	8726	scaffold45492_8726	0	4.54	0.1392	0.0319
Man	CRA	scaffold45492	8740	scaffold45492_8740	0	4.3	0.1276	0.0302
Man	FNPC	scaffold45685	13172	scaffold45685_13172	0	4.36	0.0434	0.0102
Man	CRA	scaffold45804	28614	scaffold45804_28614	0	4.63	0.1012	0.0229
Man	CRA	scaffold45804	28652	scaffold45804_28652	0	4.94	0.0914	0.0199
Man	CRA	scaffold45867	13138	scaffold45867_13138	0	4.49	0.1155	0.0266
Man	VDS	scaffold47051	11804	scaffold47051_11804	0.0001	4.17	0.1733	0.042
Man	CRA	scaffold47229	16597	scaffold47229_16597	0.0001	4.2	0.0784	0.0187
Man	CRA	scaffold47265	671	scaffold47265_671	0.0001	4.05	0.072	0.0184
Man	CRA	scaffold47726	31362	scaffold47726_31362	0	5.46	0.0728	0.0157
Man	CRA	scaffold47726	32434	scaffold47726_32434	0	5.83	0.0689	0.0143
Man	CRA	scaffold47726	32678	scaffold47726_32678	0	4.84	0.0735	0.0162
Man	CRA	scaffold47726	32698	scaffold47726_32698	0	5.46	0.0775	0.0167
Man	FNPC	scaffold47913	5985	scaffold47913_5985	0.0001	4.09	-0.0903	0.0221
Man	FNPC	scaffold4854	60	scaffold4854_60	0.0001	4.08	0.0889	0.0218
Man	FNPC	scaffold48672	475	scaffold48672_475	0	4.35	-0.0556	0.0136
Man	CRA	scaffold48936	495	scaffold48936_495	0.0001	4.13	0.1241	0.0313
Man	CRA	scaffold49016	6364	scaffold49016_6364	0	4.48	0.1278	0.0295
Man	VDS	scaffold49024	5591	scaffold49024_5591	0	4.5	0.0506	0.0117
Man	CRA	scaffold49348	5848	scaffold49348_5848	0	5.07	0.1328	0.0284
Man	CRA	scaffold49348	6302	scaffold49348_6302	0	4.48	0.1109	0.0267
Man	CRA	scaffold49610	2598	scaffold49610_2598	0.0001	4.07	0.0572	0.0146
Man	CRA	scaffold502	4333	scaffold502_4333	0	8.71	0.1701	0.0283
Man	CRA	scaffold5108	15283	scaffold5108_15283	0	6.07	0.1082	0.022
Man	FNPC	scaffold51275	1865	scaffold51275_1865	0.0001	4.1	0.0746	0.0189
Man	FNPC	scaffold51275	1872	scaffold51275_1872	0	4.35	0.08	0.0188
Man	VDS	scaffold515	3316	scaffold515_3316	0	4.42	-0.1219	0.0285
Man	CRA	scaffold5172	39819	scaffold5172_39819	0	5.14	-0.1287	0.0287
Man	CRA	scaffold5172	40182	scaffold5172_40182	0	4.33	-0.1462	0.0359
Man	CRA	scaffold5175	7715	scaffold5175_7715	0	4.54	0.0768	0.0184
Man	CRA	scaffold51885	11883	scaffold51885_11883	0	6	0.0665	0.0136
Man	CRA	scaffold5190	270890	scaffold5190_270890	0.0001	4.17	-0.0464	0.0116
Man	CRA	scaffold51972	1600	scaffold51972_1600	0	4.72	0.1349	0.0302
Man	CRA	scaffold52427	1215	scaffold52427_1215	0.0001	4.06	0.0956	0.0244
Man	CRA	scaffold5325	1551	scaffold5325_1551	0	4.53	0.0646	0.0155
Man	CRA	scaffold53506	7009	scaffold53506_7009	0.0001	4.14	-0.0638	0.0155
Man	CRA	scaffold5505	44229	scaffold5505_44229	0	4.7	0.1197	0.0269
Man	VDS	scaffold55265	18829	scaffold55265_18829	0	5.07	0.198	0.0426
Man	FNPC	scaffold55411	2201	scaffold55411_2201	0	4.68	0.1026	0.0241
Man	FNPC	scaffold5550	6848	scaffold5550_6848	0	4.52	0.0441	0.0101
Man	CRA	scaffold55733	7116	scaffold55733_7116	0	5.17	0.1204	0.0268
Man	CRA	scaffold56	835	scaffold56_835	0	4.59	-0.1232	0.0293
Man	VDS	scaffold56165	6972	scaffold56165_6972	0	4.74	0.1248	0.028
Man	CRA	scaffold562	163596	scaffold562_163596	0	4.34	-0.0529	0.013
Man	CRA	scaffold562	163628	scaffold562_163628	0	4.97	-0.061	0.0132
Man	CRA	scaffold56263	1937	scaffold56263_1937	0	5.39	0.1384	0.03
Man	CRA	scaffold56360	4347	scaffold56360_4347	0	4.35	0.085	0.02
Man	FNPC	scaffold5659	6930	scaffold5659_6930	0	4.61	0.0654	0.0149
Man	CRA	scaffold56703	6875	scaffold56703_6875	0	4.45	0.0828	0.0192
Man	VDS	scaffold581	4099	scaffold581_4099	0.0001	4.17	0.1285	0.0311
Man	FNPC	scaffold5841	134361	scaffold5841_134361	0.0001	4.14	0.0475	0.0115
Man	FNPC	scaffold5841	137250	scaffold5841_137250	0.0001	4.23	0.0444	0.0106
Man	VDS	scaffold5841	159402	scaffold5841_159402	0.0001	4.08	0.1581	0.0388
Man	VDS	scaffold5841	159652	scaffold5841_159652	0.0001	4.24	0.1156	0.0277
Man	FNPC	scaffold5841	62673	scaffold5841_62673	0.0001	4.16	0.0462	0.0111
Man	VDS	scaffold59540	8049	scaffold59540_8049	0.0001	4.2	0.0879	0.0212
Man	VDS	scaffold59540	8256	scaffold59540_8256	0.0001	4.18	0.0856	0.0207
Man	CRA	scaffold60639	4654	scaffold60639_4654	0	5.16	0.1471	0.0312
Man	CRA	scaffold60880	14806	scaffold60880_14806	0	5.25	0.0824	0.0181
Man	CRA	scaffold6099	5985	scaffold6099_5985	0	4.32	0.0688	0.0163
Man	CRA	scaffold61224	14458	scaffold61224_14458	0.0001	4.28	0.0807	0.0199
Man	CRA	scaffold6143	185308	scaffold6143_185308	0	4.99	0.1149	0.026
Man	CRA	scaffold61837	17273	scaffold61837_17273	0	4.32	0.1371	0.0324
Man	VDS	scaffold6206	20505	scaffold6206_20505	0.0001	4.07	0.0692	0.017
Man	VDS	scaffold6206	8111	scaffold6206_8111	0.0001	4.26	-0.0947	0.0226
Man	VDS	scaffold6206	8187	scaffold6206_8187	0	5.33	0.1109	0.0231
Man	CRA	scaffold6299	4767	scaffold6299_4767	0	4.34	0.0498	0.0122
Man	CRA	scaffold63265	9325	scaffold63265_9325	0.0001	4.23	-0.0461	0.011
Man	FNPC	scaffold63673	5257	scaffold63673_5257	0.0001	4.21	0.0796	0.0191
Man	CRA	scaffold64062	29153	scaffold64062_29153	0	4.55	0.138	0.033
Man	FNPC	scaffold6473	55147	scaffold6473_55147	0.0001	4.05	0.089	0.0219
Man	CRA	scaffold6509	32890	scaffold6509_32890	0.0001	4.11	0.1404	0.0342
Man	CRA	scaffold6509	35514	scaffold6509_35514	0	4.67	0.1099	0.0247
Man	CRA	scaffold6509	35524	scaffold6509_35524	0	4.71	0.1121	0.0251
Man	CRA	scaffold65132	21792	scaffold65132_21792	0	4.69	0.0872	0.0196
Man	CRA	scaffold65686	11589	scaffold65686_11589	0.0001	4.19	0.0579	0.0139
Man	CRA	scaffold67019	172	scaffold67019_172	0	4.76	0.1129	0.0252
Man	CRA	scaffold7016	14431	scaffold7016_14431	0.0001	4.14	0.1104	0.0268
Man	CRA	scaffold7035	34362	scaffold7035_34362	0	4.66	-0.127	0.0299
Man	CRA	scaffold7132	5407	scaffold7132_5407	0	4.59	0.0859	0.0196
Man	FNPC	scaffold71367	190	scaffold71367_190	0.0001	4.07	0.0665	0.0163
Man	VDS	scaffold7172	2676	scaffold7172_2676	0.0001	4.28	0.1462	0.0349
Man	CRA	scaffold71943	14294	scaffold71943_14294	0	5.22	0.1648	0.0338
Man	CRA	scaffold71943	14995	scaffold71943_14995	0	5.83	0.123	0.0256
Man	CRA	scaffold72369	11903	scaffold72369_11903	0	5.04	0.0984	0.0222
Man	CRA	scaffold72672	10748	scaffold72672_10748	0	4.75	0.106	0.0236
Man	CRA	scaffold728	25517	scaffold728_25517	0	4.41	0.1161	0.0282
Man	CRA	scaffold7325	9085	scaffold7325_9085	0.0001	4.16	0.115	0.0278
Man	CRA	scaffold7325	9267	scaffold7325_9267	0	5.8	0.1251	0.0247
Man	CRA	scaffold7325	9290	scaffold7325_9290	0	5.48	0.1269	0.0259
Man	CRA	scaffold73277	3647	scaffold73277_3647	0	5.23	0.1532	0.0338
Man	CRA	scaffold74027	11250	scaffold74027_11250	0	4.53	0.1325	0.0304
Man	CRA	scaffold76089	5644	scaffold76089_5644	0.0001	4.24	0.1645	0.0393
Man	CRA	scaffold7611	33156	scaffold7611_33156	0	4.93	0.137	0.0313
Man	CRA	scaffold7611	33228	scaffold7611_33228	0	4.52	0.1356	0.0312
Man	CRA	scaffold7611	33252	scaffold7611_33252	0	4.68	0.1332	0.0313
Man	CRA	scaffold7611	33395	scaffold7611_33395	0	5.44	0.1561	0.032
Man	CRA	scaffold7611	33435	scaffold7611_33435	0	6.04	0.1572	0.032
Man	CRA	scaffold76223	27134	scaffold76223_27134	0	4.66	0.1267	0.0286
Man	CRA	scaffold7650	7979	scaffold7650_7979	0	5.82	0.0927	0.0179
Man	CRA	scaffold78421	1640	scaffold78421_1640	0.0001	4.13	0.0884	0.0223
Man	CRA	scaffold78421	1774	scaffold78421_1774	0.0001	4.08	0.1074	0.0263
Man	CRA	scaffold79117	447	scaffold79117_447	0.0001	4.09	0.1211	0.0307
Man	CRA	scaffold79117	509	scaffold79117_509	0	4.31	0.1168	0.0288
Man	CRA	scaffold79117	514	scaffold79117_514	0.0001	4.27	0.1207	0.0287
Man	CRA	scaffold79978	1681	scaffold79978_1681	0	4.61	-0.1012	0.024
Man	CRA	scaffold8065	740	scaffold8065_740	0.0001	4.05	0.0497	0.0122
Man	CRA	scaffold81352	7729	scaffold81352_7729	0	5.34	0.1655	0.0344
Man	CRA	scaffold81352	7741	scaffold81352_7741	0	5.78	0.1619	0.032
Man	CRA	scaffold81352	7748	scaffold81352_7748	0	5.38	0.1373	0.0298
Man	CRA	scaffold8137	1237	scaffold8137_1237	0	4.45	0.1393	0.0337
Man	CRA	scaffold81671	2449	scaffold81671_2449	0	5.5	0.0995	0.0214
Man	CRA	scaffold8190	11169	scaffold8190_11169	0.0001	4.18	0.0807	0.0195
Man	CRA	scaffold8190	14787	scaffold8190_14787	0	4.46	0.1302	0.0314
Man	CRA	scaffold82126	6392	scaffold82126_6392	0.0001	4.07	0.0602	0.0153
Man	CRA	scaffold82941	6532	scaffold82941_6532	0.0001	4.09	0.0991	0.0242
Man	CRA	scaffold83164	1080	scaffold83164_1080	0.0001	4.12	0.1302	0.0317
Man	CRA	scaffold844	6731	scaffold844_6731	0.0001	4.05	-0.1133	0.0279
Man	CRA	scaffold84456	115523	scaffold84456_115523	0	4.31	-0.0514	0.0122
Man	CRA	scaffold84456	115670	scaffold84456_115670	0	4.58	-0.0502	0.012
Man	CRA	scaffold84645	979	scaffold84645_979	0	4.38	0.1298	0.0304
Man	CRA	scaffold85	27894	scaffold85_27894	0	4.89	-0.1337	0.0306
Man	CRA	scaffold85057	2806	scaffold85057_2806	0.0001	4.16	0.1204	0.0291
Man	CRA	scaffold85555	3523	scaffold85555_3523	0	4.32	0.1137	0.028
Man	CRA	scaffold85599	4188	scaffold85599_4188	0.0001	4.07	0.1054	0.0259
Man	CRA	scaffold858	15328	scaffold858_15328	0	4.45	0.0748	0.0174
Man	CRA	scaffold8599	4941	scaffold8599_4941	0.0001	4.12	0.1126	0.0285
Man	CRA	scaffold869	24280	scaffold869_24280	0	4.66	-0.1308	0.0295
Man	CRA	scaffold8755	63639	scaffold8755_63639	0.0001	4.16	0.0627	0.0158
Man	CRA	scaffold8756	9404	scaffold8756_9404	0	4.52	0.092	0.022
Man	CRA	scaffold89872	5613	scaffold89872_5613	0.0001	4.14	0.099	0.0249
Man	FNPC	scaffold900	4618	scaffold900_4618	0	4.86	-0.0338	0.0078
Man	CRA	scaffold90107	7192	scaffold90107_7192	0.0001	4.18	0.1385	0.0347
Man	CRA	scaffold90107	7256	scaffold90107_7256	0.0001	4.07	0.1379	0.0351
Man	FNPC	scaffold90847	19970	scaffold90847_19970	0	4.51	0.0664	0.0152
Man	VDS	scaffold90847	19970	scaffold90847_19970	0	6.43	0.1159	0.0215
Man	FNPC	scaffold90847	20030	scaffold90847_20030	0.0001	4.15	0.054	0.0131
Man	VDS	scaffold90847	20030	scaffold90847_20030	0	4.49	0.0818	0.0189
Man	FNPC	scaffold9089	50757	scaffold9089_50757	0	4.37	0.0742	0.0174
Man	CRA	scaffold93606	6532	scaffold93606_6532	0	4.44	0.0442	0.0103
Man	CRA	scaffold93606	6539	scaffold93606_6539	0	4.9	0.0458	0.0105
Man	CRA	scaffold93606	6550	scaffold93606_6550	0	4.56	0.0435	0.0099
Man	CRA	scaffold93606	6561	scaffold93606_6561	0	4.53	0.0435	0.01
Man	FNPC	scaffold9491	130314	scaffold9491_130314	0	4.37	0.0647	0.0152
Man	CRA	scaffold9567	15873	scaffold9567_15873	0	4.9	0.1362	0.0312
Man	CRA	scaffold95766	9538	scaffold95766_9538	0.0001	4.07	-0.0523	0.0133
Man	VDS	scaffold9650	55576	scaffold9650_55576	0	4.6	0.07	0.016
Man	VDS	scaffold9650	55628	scaffold9650_55628	0	4.66	0.0705	0.016
Man	VDS	scaffold9650	55649	scaffold9650_55649	0	4.74	0.0681	0.0152
Man	VDS	scaffold9650	55768	scaffold9650_55768	0	5.05	0.0667	0.0144
Man	CRA	scaffold96604	476	scaffold96604_476	0.0001	4.1	0.0703	0.0172
Man	CRA	scaffold98801	3559	scaffold98801_3559	0	4.58	-0.0901	0.0205
Man	CRA	scaffold9900	10817	scaffold9900_10817	0	4.92	0.1134	0.0248
Man	VDS	scaffold9900	12172	scaffold9900_12172	0	4.83	0.1043	0.0231
Man	VDS	scaffold9900	9285	scaffold9900_9285	0	4.37	0.108	0.0254
Man	VDS	scaffold99183	33862	scaffold99183_33862	0	4.51	0.155	0.0358
Man	CRA	scaffold9919	11520	scaffold9919_11520	0	4.66	0.0904	0.0213
Man	CRA	scaffold9919	11591	scaffold9919_11591	0	4.35	0.0902	0.0212
Man	CRA	scaffold9919	11727	scaffold9919_11727	0	5.1	0.086	0.0193
Man	CRA	scaffold995	40224	scaffold995_40224	0	4.34	0.0994	0.0244
Man	CRA	scaffold99570	1620	scaffold99570_1620	0	4.65	0.1515	0.0357
Man	CRA	scaffold9963	5597	scaffold9963_5597	0	4.44	0.0975	0.0236
Man	CRA	scaffold9963	6643	scaffold9963_6643	0	5.09	0.0639	0.0143
Man	CRA	scaffold9963	6658	scaffold9963_6658	0	4.38	0.0594	0.0145
Man	CRA	scaffold99768	1678	scaffold99768_1678	0	5.33	0.1106	0.023
Xyl	CRA	C32032885	328	C32032885_328	0	4.99	-0.0457	0.0104
Xyl	CRA	C32032885	341	C32032885_341	0	5.38	-0.0478	0.0104
Xyl	CRA	C32032885	398	C32032885_398	0.0001	4.2	-0.0476	0.0114
Xyl	VDS	C32052769	1103	C32052769_1103	0.0001	4.06	-0.0438	0.0108
Xyl	FNPC	C32065769	145	C32065769_145	0.0001	4.25	-0.0489	0.0121
Xyl	CRA	C32073051	174	C32073051_174	0.0001	4.05	-0.0428	0.0109
Xyl	FNPC	C32087851	702	C32087851_702	0.0001	4.08	-0.049	0.012
Xyl	VDS	C32088945	1071	C32088945_1071	0	4.66	-0.052	0.0118
Xyl	CRA	C32090131	779	C32090131_779	0	4.3	0.0409	0.0097
Xyl	CRA	scaffold10088	54351	scaffold10088_54351	0.0001	4.14	0.0826	0.0201
Xyl	CRA	scaffold101743	422	scaffold101743_422	0.0001	4.22	0.0766	0.0184
Xyl	CRA	scaffold101743	472	scaffold101743_472	0.0001	4.3	0.0781	0.0185
Xyl	CRA	scaffold101743	512	scaffold101743_512	0	4.39	0.0755	0.0184
Xyl	CRA	scaffold101743	519	scaffold101743_519	0.0001	4.18	0.0766	0.0185
Xyl	CRA	scaffold101743	688	scaffold101743_688	0	4.91	0.0693	0.0159
Xyl	CRA	scaffold101743	722	scaffold101743_722	0	5.35	0.0715	0.0156
Xyl	CRA	scaffold101743	732	scaffold101743_732	0	4.9	0.0734	0.0161
Xyl	CRA	scaffold10336	19888	scaffold10336_19888	0	4.49	0.1197	0.0288
Xyl	CRA	scaffold103588	1151	scaffold103588_1151	0	5.2	0.0645	0.0136
Xyl	CRA	scaffold105399	8987	scaffold105399_8987	0.0001	4.05	-0.0356	0.0088
Xyl	VDS	scaffold105527	814	scaffold105527_814	0.0001	4.13	-0.0873	0.0213
Xyl	FNPC	scaffold110740	537	scaffold110740_537	0	4.7	-0.0994	0.0223
Xyl	FNPC	scaffold111816	372	scaffold111816_372	0	4.57	-0.0405	0.0092
Xyl	FNPC	scaffold111816	442	scaffold111816_442	0	4.83	-0.0387	0.0089
Xyl	VDS	scaffold11250	1885	scaffold11250_1885	0.0001	4.18	-0.0841	0.0203
Xyl	CRA	scaffold113357	8406	scaffold113357_8406	0.0001	4.14	0.0331	0.0084
Xyl	VDS	scaffold11416	116201	scaffold11416_116201	0.0001	4.22	-0.1055	0.0254
Xyl	VDS	scaffold11466	7469	scaffold11466_7469	0	4.58	-0.0897	0.0205
Xyl	VDS	scaffold11483	1812	scaffold11483_1812	0.0001	4.17	-0.0395	0.0096
Xyl	FNPC	scaffold116771	7218	scaffold116771_7218	0	4.43	0.0335	0.0078
Xyl	CRA	scaffold11848	21480	scaffold11848_21480	0	4.37	0.0419	0.0102
Xyl	VDS	scaffold1187	7201	scaffold1187_7201	0.0001	4.12	-0.0498	0.0122
Xyl	CRA	scaffold12141	3396	scaffold12141_3396	0	4.38	0.059	0.0144
Xyl	CRA	scaffold121994	555	scaffold121994_555	0.0001	4.12	-0.037	0.0094
Xyl	CRA	scaffold12268	1738	scaffold12268_1738	0	4.32	0.095	0.0234
Xyl	FNPC	scaffold12268	1738	scaffold12268_1738	0	4.57	0.0882	0.021
Xyl	FNPC	scaffold12268	2071	scaffold12268_2071	0.0001	4.1	0.0772	0.0188
Xyl	FNPC	scaffold1246	207856	scaffold1246_207856	0	4.43	-0.0774	0.018
Xyl	CRA	scaffold125866	2111	scaffold125866_2111	0	4.44	0.0438	0.0106
Xyl	CRA	scaffold12740	25053	scaffold12740_25053	0.0001	4.11	0.0888	0.0225
Xyl	CRA	scaffold130839	4270	scaffold130839_4270	0	4.68	-0.0456	0.0107
Xyl	CRA	scaffold130839	4287	scaffold130839_4287	0	4.33	-0.043	0.0106
Xyl	CRA	scaffold130839	4366	scaffold130839_4366	0	4.48	-0.0443	0.0107
Xyl	FNPC	scaffold13279	37853	scaffold13279_37853	0.0001	4.05	-0.0413	0.0105
Xyl	CRA	scaffold1342	137395	scaffold1342_137395	0	5.18	0.1002	0.0212
Xyl	CRA	scaffold1342	94758	scaffold1342_94758	0	4.7	0.0507	0.0119
Xyl	FNPC	scaffold13837	27527	scaffold13837_27527	0	4.49	-0.0584	0.0135
Xyl	FNPC	scaffold138750	670	scaffold138750_670	0.0001	4.25	-0.0362	0.009
Xyl	VDS	scaffold13917	14144	scaffold13917_14144	0	4.88	-0.1018	0.0224
Xyl	CRA	scaffold139658	61	scaffold139658_61	0	4.96	0.1203	0.0261
Xyl	CRA	scaffold141912	8437	scaffold141912_8437	0.0001	4.09	0.0367	0.009
Xyl	CRA	scaffold141912	8722	scaffold141912_8722	0	4.52	0.0453	0.0104
Xyl	CRA	scaffold141912	8942	scaffold141912_8942	0	5.5	0.0462	0.0099
Xyl	FNPC	scaffold14212	22427	scaffold14212_22427	0	4.57	-0.0784	0.0187
Xyl	CRA	scaffold14395	39765	scaffold14395_39765	0	5.45	0.065	0.014
Xyl	CRA	scaffold14395	39938	scaffold14395_39938	0	5.34	0.061	0.0133
Xyl	CRA	scaffold14559	5718	scaffold14559_5718	0	5.08	0.044	0.0094
Xyl	FNPC	scaffold14590	17087	scaffold14590_17087	0.0001	4.15	0.078	0.0196
Xyl	CRA	scaffold14640	2252	scaffold14640_2252	0.0001	4.1	0.1366	0.0346
Xyl	VDS	scaffold1472	1391	scaffold1472_1391	0.0001	4.28	0.0415	0.0099
Xyl	VDS	scaffold147358	103	scaffold147358_103	0	4.51	-0.1006	0.0232
Xyl	CRA	scaffold147847	209	scaffold147847_209	0	4.88	0.0978	0.0215
Xyl	CRA	scaffold15288	55280	scaffold15288_55280	0.0001	4.1	0.0385	0.0098
Xyl	FNPC	scaffold154070	499	scaffold154070_499	0.0001	4.26	-0.0715	0.0171
Xyl	CRA	scaffold154070	709	scaffold154070_709	0	4.49	0.0408	0.0098
Xyl	FNPC	scaffold154070	709	scaffold154070_709	0	4.87	0.0372	0.0085
Xyl	CRA	scaffold154070	778	scaffold154070_778	0	4.7	-0.0418	0.0098
Xyl	FNPC	scaffold154070	778	scaffold154070_778	0	5.19	-0.0385	0.0085
Xyl	CRA	scaffold15476	15650	scaffold15476_15650	0	4.56	0.1344	0.0321
Xyl	CRA	scaffold15578	38683	scaffold15578_38683	0	4.45	-0.0589	0.0143
Xyl	CRA	scaffold1576	3561	scaffold1576_3561	0.0001	4.21	0.0915	0.0229
Xyl	CRA	scaffold15962	51386	scaffold15962_51386	0.0001	4.13	0.1052	0.0266
Xyl	FNPC	scaffold16014	735	scaffold16014_735	0	5.15	-0.0811	0.0172
Xyl	VDS	scaffold160508	139	scaffold160508_139	0	4.39	-0.0607	0.0143
Xyl	VDS	scaffold16092	21526	scaffold16092_21526	0	4.39	0.1125	0.0264
Xyl	CRA	scaffold16203	14918	scaffold16203_14918	0.0001	4.11	0.1001	0.0253
Xyl	CRA	scaffold16765	1889	scaffold16765_1889	0.0001	4.2	-0.0571	0.0143
Xyl	FNPC	scaffold17536	32678	scaffold17536_32678	0.0001	4.21	-0.0502	0.0121
Xyl	FNPC	scaffold17536	32929	scaffold17536_32929	0.0001	4.14	-0.05	0.0126
Xyl	CRA	scaffold17542	9887	scaffold17542_9887	0.0001	4.15	0.0825	0.0208
Xyl	VDS	scaffold18086	2607	scaffold18086_2607	0	4.37	-0.085	0.02
Xyl	VDS	scaffold18086	2629	scaffold18086_2629	0	4.58	-0.0877	0.0201
Xyl	VDS	scaffold18086	2824	scaffold18086_2824	0	4.61	-0.0908	0.0207
Xyl	CRA	scaffold18176	565	scaffold18176_565	0	4.52	0.0647	0.0149
Xyl	CRA	scaffold18176	635	scaffold18176_635	0	4.83	0.0653	0.0151
Xyl	VDS	scaffold18202	4147	scaffold18202_4147	0.0001	4.16	0.101	0.0245
Xyl	VDS	scaffold18231	25249	scaffold18231_25249	0.0001	4.16	-0.0567	0.0138
Xyl	CRA	scaffold1838	41611	scaffold1838_41611	0	4.49	0.1213	0.028
Xyl	VDS	scaffold1838	41611	scaffold1838_41611	0	4.53	0.1326	0.0305
Xyl	CRA	scaffold18429	33177	scaffold18429_33177	0.0001	4.06	0.1132	0.0278
Xyl	FNPC	scaffold18432	305	scaffold18432_305	0.0001	4.23	-0.0827	0.0198
Xyl	FNPC	scaffold18641	3875	scaffold18641_3875	0.0001	4.08	0.0748	0.019
Xyl	CRA	scaffold18670	11871	scaffold18670_11871	0	4.72	0.131	0.0306
Xyl	VDS	scaffold19103	19800	scaffold19103_19800	0	4.74	-0.0555	0.0124
Xyl	VDS	scaffold19963	27750	scaffold19963_27750	0.0001	4.1	-0.0899	0.022
Xyl	VDS	scaffold20321	25414	scaffold20321_25414	0.0001	4.27	0.1311	0.0313
Xyl	CRA	scaffold2068	12281	scaffold2068_12281	0	4.66	0.1309	0.0295
Xyl	FNPC	scaffold20775	3153	scaffold20775_3153	0.0001	4.18	-0.0843	0.0211
Xyl	CRA	scaffold20988	6387	scaffold20988_6387	0.0001	4.12	0.1051	0.0256
Xyl	VDS	scaffold20992	29765	scaffold20992_29765	0	4.94	-0.1134	0.0248
Xyl	FNPC	scaffold21068	24854	scaffold21068_24854	0	4.64	-0.0957	0.0226
Xyl	FNPC	scaffold21255	117396	scaffold21255_117396	0.0001	4.08	-0.0437	0.0107
Xyl	FNPC	scaffold21255	117420	scaffold21255_117420	0	4.44	-0.0447	0.0108
Xyl	CRA	scaffold21554	6627	scaffold21554_6627	0.0001	4.05	0.0936	0.0239
Xyl	CRA	scaffold21585	7537	scaffold21585_7537	0	5.83	0.0728	0.0151
Xyl	CRA	scaffold22167	53254	scaffold22167_53254	0.0001	4.13	0.0765	0.0193
Xyl	FNPC	scaffold22625	3457	scaffold22625_3457	0.0001	4.09	-0.0951	0.0232
Xyl	VDS	scaffold23046	18301	scaffold23046_18301	0	4.33	-0.1033	0.0245
Xyl	VDS	scaffold23366	6477	scaffold23366_6477	0.0001	4.19	-0.0299	0.0072
Xyl	FNPC	scaffold23386	28239	scaffold23386_28239	0	4.31	-0.0426	0.0101
Xyl	VDS	scaffold23591	47394	scaffold23591_47394	0.0001	4.1	-0.1075	0.0263
Xyl	FNPC	scaffold2367	36221	scaffold2367_36221	0	4.41	-0.048	0.0117
Xyl	FNPC	scaffold2367	36590	scaffold2367_36590	0.0001	4.2	-0.0455	0.0109
Xyl	FNPC	scaffold2367	90815	scaffold2367_90815	0	4.34	-0.0357	0.0084
Xyl	CRA	scaffold23741	25308	scaffold23741_25308	0.0001	4.21	0.0892	0.0223
Xyl	CRA	scaffold23741	5456	scaffold23741_5456	0	4.83	0.0817	0.0189
Xyl	CRA	scaffold23741	5469	scaffold23741_5469	0	4.64	0.0821	0.0194
Xyl	CRA	scaffold23741	5475	scaffold23741_5475	0	4.64	0.0821	0.0194
Xyl	CRA	scaffold23741	5739	scaffold23741_5739	0.0001	4.18	0.0708	0.0177
Xyl	VDS	scaffold23864	35895	scaffold23864_35895	0.0001	4.3	-0.0465	0.011
Xyl	CRA	scaffold24061	8170	scaffold24061_8170	0	4.44	0.093	0.0225
Xyl	FNPC	scaffold24181	70515	scaffold24181_70515	0.0001	4.13	-0.0496	0.0125
Xyl	CRA	scaffold24565	7191	scaffold24565_7191	0.0001	4.2	0.0609	0.0146
Xyl	CRA	scaffold24925	69234	scaffold24925_69234	0.0001	4.18	0.0346	0.0087
Xyl	FNPC	scaffold25801	1953	scaffold25801_1953	0	4.44	0.0771	0.0187
Xyl	CRA	scaffold26551	3634	scaffold26551_3634	0.0001	4.08	0.0362	0.0092
Xyl	CRA	scaffold2658	31612	scaffold2658_31612	0	4.45	0.0939	0.0227
Xyl	FNPC	scaffold27286	133486	scaffold27286_133486	0	4.83	-0.0368	0.0085
Xyl	CRA	scaffold27789	2184	scaffold27789_2184	0	4.82	0.0881	0.0203
Xyl	VDS	scaffold2969	12116	scaffold2969_12116	0	4.34	0.0495	0.0117
Xyl	FNPC	scaffold298	26746	scaffold298_26746	0.0001	4.11	-0.0283	0.0072
Xyl	CRA	scaffold29840	8893	scaffold29840_8893	0	5.45	0.0555	0.0114
Xyl	CRA	scaffold30218	34773	scaffold30218_34773	0	4.91	-0.0313	0.0072
Xyl	CRA	scaffold30777	901	scaffold30777_901	0	4.51	0.0464	0.0107
Xyl	VDS	scaffold32213	3500	scaffold32213_3500	0.0001	4.16	-0.0747	0.0181
Xyl	FNPC	scaffold3268	34793	scaffold3268_34793	0	4.8	0.0303	0.007
Xyl	CRA	scaffold32931	4577	scaffold32931_4577	0	4.35	0.1139	0.0279
Xyl	FNPC	scaffold33634	1869	scaffold33634_1869	0.0001	4.09	-0.0329	0.0084
Xyl	CRA	scaffold3409	11374	scaffold3409_11374	0.0001	4.09	0.0948	0.0232
Xyl	CRA	scaffold3409	52562	scaffold3409_52562	0	4.97	0.0508	0.0115
Xyl	CRA	scaffold3409	54444	scaffold3409_54444	0	4.42	0.0444	0.0103
Xyl	FNPC	scaffold3543	4384	scaffold3543_4384	0	4.59	-0.0457	0.0109
Xyl	VDS	scaffold35715	5939	scaffold35715_5939	0	4.34	-0.1053	0.0249
Xyl	CRA	scaffold3674	23861	scaffold3674_23861	0	4.62	0.0361	0.0086
Xyl	CRA	scaffold37044	3053	scaffold37044_3053	0.0001	4.29	0.0658	0.0156
Xyl	FNPC	scaffold37834	309	scaffold37834_309	0.0001	4.12	-0.0768	0.0194
Xyl	CRA	scaffold38919	8248	scaffold38919_8248	0	4.31	-0.0412	0.0097
Xyl	CRA	scaffold38919	8328	scaffold38919_8328	0.0001	4.2	-0.0392	0.0098
Xyl	CRA	scaffold3904	37635	scaffold3904_37635	0.0001	4.05	0.0652	0.0161
Xyl	VDS	scaffold39093	29559	scaffold39093_29559	0	4.42	-0.0595	0.0139
Xyl	CRA	scaffold3951	48685	scaffold3951_48685	0.0001	4.21	0.1027	0.0256
Xyl	FNPC	scaffold3962	10690	scaffold3962_10690	0	4.49	0.0422	0.0102
Xyl	FNPC	scaffold40272	3871	scaffold40272_3871	0.0001	4.28	-0.0593	0.0147
Xyl	CRA	scaffold4126	12757	scaffold4126_12757	0	4.5	0.1274	0.0294
Xyl	FNPC	scaffold42215	3622	scaffold42215_3622	0	7.06	-0.1202	0.0225
Xyl	CRA	scaffold42391	5607	scaffold42391_5607	0.0001	4.13	0.084	0.0212
Xyl	FNPC	scaffold43198	1927	scaffold43198_1927	0.0001	4.11	-0.0369	0.0093
Xyl	FNPC	scaffold43241	1365	scaffold43241_1365	0	4.33	0.1016	0.024
Xyl	CRA	scaffold43241	7060	scaffold43241_7060	0	4.97	0.0875	0.019
Xyl	CRA	scaffold43241	7187	scaffold43241_7187	0	4.45	0.0642	0.0149
Xyl	CRA	scaffold43418	7419	scaffold43418_7419	0.0001	4.24	0.0333	0.008
Xyl	VDS	scaffold43491	13982	scaffold43491_13982	0.0001	4.07	-0.1085	0.0267
Xyl	FNPC	scaffold4442	10842	scaffold4442_10842	0	4.71	0.0354	0.0079
Xyl	FNPC	scaffold44596	10431	scaffold44596_10431	0	4.56	-0.0729	0.0174
Xyl	FNPC	scaffold44596	10457	scaffold44596_10457	0	4.69	-0.0748	0.0176
Xyl	FNPC	scaffold44596	10650	scaffold44596_10650	0.0001	4.18	-0.0822	0.0198
Xyl	FNPC	scaffold4465	1018	scaffold4465_1018	0	5.38	-0.0491	0.0101
Xyl	FNPC	scaffold4465	754	scaffold4465_754	0	4.84	-0.0524	0.0115
Xyl	FNPC	scaffold4465	774	scaffold4465_774	0	5	-0.053	0.0115
Xyl	FNPC	scaffold4465	826	scaffold4465_826	0	4.34	-0.046	0.0113
Xyl	FNPC	scaffold4465	937	scaffold4465_937	0	5.02	-0.0536	0.0115
Xyl	FNPC	scaffold4504	53852	scaffold4504_53852	0.0001	4.3	0.053	0.0126
Xyl	FNPC	scaffold45179	146	scaffold45179_146	0.0001	4.08	-0.0344	0.0087
Xyl	CRA	scaffold453	2872	scaffold453_2872	0.0001	4.09	0.0736	0.0187
Xyl	FNPC	scaffold4556	4055	scaffold4556_4055	0	4.85	-0.0275	0.0063
Xyl	FNPC	scaffold4564	180283	scaffold4564_180283	0	4.54	-0.0633	0.0151
Xyl	FNPC	scaffold46170	31046	scaffold46170_31046	0.0001	4.07	-0.0455	0.0116
Xyl	CRA	scaffold46170	31127	scaffold46170_31127	0	4.44	-0.0634	0.0147
Xyl	FNPC	scaffold46170	31127	scaffold46170_31127	0	6.28	-0.0629	0.0125
Xyl	FNPC	scaffold4633	62720	scaffold4633_62720	0.0001	4.2	-0.0546	0.0131
Xyl	VDS	scaffold467	7223	scaffold467_7223	0	4.46	0.1239	0.0288
Xyl	VDS	scaffold47051	11733	scaffold47051_11733	0	4.5	-0.1192	0.0276
Xyl	VDS	scaffold47051	11804	scaffold47051_11804	0	4.76	-0.1229	0.0275
Xyl	FNPC	scaffold47155	3524	scaffold47155_3524	0	4.96	-0.0347	0.0079
Xyl	FNPC	scaffold47933	3213	scaffold47933_3213	0	4.96	-0.0583	0.0133
Xyl	FNPC	scaffold47933	3218	scaffold47933_3218	0	4.86	-0.0579	0.0133
Xyl	FNPC	scaffold4944	92	scaffold4944_92	0.0001	4.26	-0.0399	0.0095
Xyl	FNPC	scaffold49610	2239	scaffold49610_2239	0.0001	4.28	-0.0321	0.008
Xyl	CRA	scaffold49748	10229	scaffold49748_10229	0	5.08	0.0944	0.0212
Xyl	VDS	scaffold50555	7330	scaffold50555_7330	0.0001	4.06	0.0429	0.0106
Xyl	CRA	scaffold50796	26430	scaffold50796_26430	0.0001	4.13	0.0988	0.0249
Xyl	CRA	scaffold5108	15283	scaffold5108_15283	0	5.05	-0.0731	0.0165
Xyl	CRA	scaffold51111	1911	scaffold51111_1911	0.0001	4.06	0.0829	0.0204
Xyl	FNPC	scaffold5217	352	scaffold5217_352	0.0001	4.1	-0.1063	0.0269
Xyl	FNPC	scaffold52198	1092	scaffold52198_1092	0	4.31	-0.0807	0.0191
Xyl	FNPC	scaffold52198	1102	scaffold52198_1102	0	4.78	-0.0823	0.0191
Xyl	FNPC	scaffold5281	19979	scaffold5281_19979	0.0001	4.1	0.0927	0.0235
Xyl	FNPC	scaffold53823	15026	scaffold53823_15026	0	6.76	-0.062	0.0119
Xyl	FNPC	scaffold53823	15266	scaffold53823_15266	0	4.87	-0.0563	0.0123
Xyl	VDS	scaffold5462	13468	scaffold5462_13468	0	4.73	0.0372	0.0084
Xyl	VDS	scaffold5462	4297	scaffold5462_4297	0	5.18	-0.0455	0.0097
Xyl	VDS	scaffold5462	5177	scaffold5462_5177	0	4.98	-0.044	0.0096
Xyl	VDS	scaffold55265	18528	scaffold55265_18528	0	4.53	-0.0778	0.0179
Xyl	VDS	scaffold55265	18829	scaffold55265_18829	0	6.41	-0.1475	0.0275
Xyl	FNPC	scaffold55368	12282	scaffold55368_12282	0.0001	4.19	-0.0322	0.0077
Xyl	CRA	scaffold56	835	scaffold56_835	0	4.82	0.0926	0.0214
Xyl	CRA	scaffold56299	8262	scaffold56299_8262	0.0001	4.25	0.0692	0.0165
Xyl	CRA	scaffold56299	8272	scaffold56299_8272	0	5.02	0.0756	0.0163
Xyl	VDS	scaffold56299	8272	scaffold56299_8272	0	4.32	0.0747	0.0177
Xyl	CRA	scaffold56299	8302	scaffold56299_8302	0	5	0.0719	0.0155
Xyl	VDS	scaffold56299	8302	scaffold56299_8302	0	4.61	0.074	0.0169
Xyl	CRA	scaffold57320	16210	scaffold57320_16210	0	4.57	-0.0384	0.0091
Xyl	VDS	scaffold5792	8649	scaffold5792_8649	0.0001	4.13	-0.033	0.008
Xyl	VDS	scaffold5841	137272	scaffold5841_137272	0	4.58	-0.0492	0.0113
Xyl	VDS	scaffold5841	98603	scaffold5841_98603	0.0001	4.21	-0.0425	0.0102
Xyl	VDS	scaffold5841	98755	scaffold5841_98755	0	4.53	-0.0453	0.0104
Xyl	FNPC	scaffold59540	8027	scaffold59540_8027	0.0001	4.1	-0.033	0.0084
Xyl	VDS	scaffold59619	8499	scaffold59619_8499	0	4.42	-0.1085	0.0254
Xyl	VDS	scaffold59619	8531	scaffold59619_8531	0	4.47	-0.1093	0.0254
Xyl	CRA	scaffold601	6476	scaffold601_6476	0	4.95	0.0534	0.0116
Xyl	VDS	scaffold60230	51454	scaffold60230_51454	0.0001	4.18	-0.0676	0.0164
Xyl	VDS	scaffold6053	26730	scaffold6053_26730	0.0001	4.1	0.1322	0.0324
Xyl	CRA	scaffold61432	1604	scaffold61432_1604	0	4.61	0.1112	0.0264
Xyl	VDS	scaffold6206	20293	scaffold6206_20293	0.0001	4.15	-0.0478	0.0116
Xyl	VDS	scaffold6206	20301	scaffold6206_20301	0.0001	4.13	-0.0475	0.0116
Xyl	VDS	scaffold6206	20352	scaffold6206_20352	0.0001	4.2	-0.0481	0.0116
Xyl	FNPC	scaffold6327	23059	scaffold6327_23059	0	5.5	0.0496	0.0106
Xyl	FNPC	scaffold64253	13159	scaffold64253_13159	0.0001	4.11	-0.0547	0.0133
Xyl	FNPC	scaffold64655	3623	scaffold64655_3623	0.0001	4.12	-0.0549	0.0139
Xyl	FNPC	scaffold64655	3758	scaffold64655_3758	0	4.72	-0.0592	0.0138
Xyl	CRA	scaffold65021	1349	scaffold65021_1349	0	4.43	0.0516	0.0125
Xyl	CRA	scaffold65021	1393	scaffold65021_1393	0.0001	4.21	0.0586	0.0141
Xyl	VDS	scaffold66209	6448	scaffold66209_6448	0.0001	4.28	0.0425	0.0101
Xyl	VDS	scaffold66700	411	scaffold66700_411	0	4.33	0.0803	0.019
Xyl	FNPC	scaffold66726	4337	scaffold66726_4337	0.0001	4.08	0.0337	0.0086
Xyl	CRA	scaffold672	26268	scaffold672_26268	0	4.33	0.1132	0.0278
Xyl	FNPC	scaffold6752	37671	scaffold6752_37671	0.0001	4.16	-0.0419	0.0101
Xyl	VDS	scaffold69515	8050	scaffold69515_8050	0	4.8	-0.0647	0.0144
Xyl	VDS	scaffold7056	30820	scaffold7056_30820	0.0001	4.18	0.0824	0.02
Xyl	VDS	scaffold7261	5976	scaffold7261_5976	0	4.66	-0.097	0.022
Xyl	FNPC	scaffold7284	51110	scaffold7284_51110	0	4.48	0.0582	0.014
Xyl	CRA	scaffold72968	3958	scaffold72968_3958	0	4.39	0.0958	0.0234
Xyl	CRA	scaffold7354	670	scaffold7354_670	0.0001	4.16	0.108	0.0261
Xyl	FNPC	scaffold74027	6569	scaffold74027_6569	0	4.8	-0.0867	0.0201
Xyl	CRA	scaffold75419	8421	scaffold75419_8421	0.0001	4.14	0.0916	0.0222
Xyl	VDS	scaffold7810	12744	scaffold7810_12744	0.0001	4.12	0.0411	0.01
Xyl	CRA	scaffold7975	973	scaffold7975_973	0	4.37	0.0467	0.0114
Xyl	VDS	scaffold8134	59332	scaffold8134_59332	0.0001	4.1	0.0377	0.0092
Xyl	CRA	scaffold84220	5791	scaffold84220_5791	0	4.41	0.0425	0.0099
Xyl	CRA	scaffold84476	1029	scaffold84476_1029	0.0001	4.1	0.1104	0.028
Xyl	VDS	scaffold84776	4323	scaffold84776_4323	0.0001	4.15	-0.0787	0.0191
Xyl	FNPC	scaffold86356	6881	scaffold86356_6881	0	4.96	-0.0396	0.009
Xyl	FNPC	scaffold86356	7015	scaffold86356_7015	0	4.38	-0.0405	0.0095
Xyl	CRA	scaffold869	20805	scaffold869_20805	0.0001	4.18	0.0851	0.0205
Xyl	CRA	scaffold869	24280	scaffold869_24280	0	5.8	0.1076	0.0212
Xyl	VDS	scaffold87017	4885	scaffold87017_4885	0.0001	4.3	-0.1079	0.0257
Xyl	VDS	scaffold8706	23941	scaffold8706_23941	0	4.65	-0.0983	0.0223
Xyl	VDS	scaffold8706	24084	scaffold8706_24084	0	4.33	-0.0806	0.0191
Xyl	FNPC	scaffold8756	9165	scaffold8756_9165	0.0001	4.08	-0.0626	0.0159
Xyl	VDS	scaffold90232	1793	scaffold90232_1793	0	4.66	-0.114	0.0258
Xyl	FNPC	scaffold90847	11864	scaffold90847_11864	0	4.84	-0.0368	0.0085
Xyl	FNPC	scaffold90847	19970	scaffold90847_19970	0	6.58	-0.0598	0.0116
Xyl	VDS	scaffold90847	19970	scaffold90847_19970	0	5.15	-0.0684	0.0146
Xyl	FNPC	scaffold90847	20030	scaffold90847_20030	0	5.1	-0.0469	0.01
Xyl	CRA	scaffold9103	7645	scaffold9103_7645	0	4.62	0.0982	0.0233
Xyl	FNPC	scaffold9147	11491	scaffold9147_11491	0.0001	4.06	0.0558	0.0142
Xyl	CRA	scaffold9149	76301	scaffold9149_76301	0	4.49	0.1086	0.0261
Xyl	CRA	scaffold9149	76373	scaffold9149_76373	0	4.41	0.1021	0.0248
Xyl	CRA	scaffold9163	34984	scaffold9163_34984	0	4.86	0.1039	0.0239
Xyl	VDS	scaffold96154	847	scaffold96154_847	0.0001	4.13	-0.0751	0.0183
Xyl	FNPC	scaffold96604	476	scaffold96604_476	0	4.84	-0.0495	0.0109
Xyl	FNPC	scaffold97672	1168	scaffold97672_1168	0	4.45	0.0652	0.0158
Xyl	CRA	scaffold9865	11547	scaffold9865_11547	0	4.87	0.1119	0.0257
Xyl	VDS	scaffold9900	12172	scaffold9900_12172	0	5.1	-0.0709	0.0152
Xyl	VDS	scaffold9900	9285	scaffold9900_9285	0.0001	4.18	-0.0697	0.0169
Xyl	VDS	scaffold9900	9759	scaffold9900_9759	0	4.55	-0.0766	0.0176
Xyl	CRA	scaffold991	7433	scaffold991_7433	0.0001	4.27	0.0423	0.0105
Xyl	VDS	scaffold99183	33862	scaffold99183_33862	0	5.12	-0.1095	0.0234
GlcA	CRA	C32032885	328	C32032885_328	0	4.87	-0.0916	0.0201
GlcA	CRA	C32032885	341	C32032885_341	0	4.91	-0.0928	0.0203
GlcA	CRA	C32055949	926	C32055949_926	0	4.43	0.084	0.0195
GlcA	FNPC	C32081929	762	C32081929_762	0.0001	4.27	-0.0467	0.0111
GlcA	CRA	C32105477	823	C32105477_823	0.0001	4.14	0.0798	0.0194
GlcA	CRA	C32113715	2755	C32113715_2755	0.0001	4.08	0.0837	0.0213
GlcA	CRA	C32113715	3175	C32113715_3175	0	4.46	0.0882	0.0204
GlcA	CRA	scaffold101128	5285	scaffold101128_5285	0.0001	4.11	0.1597	0.0404
GlcA	CRA	scaffold101743	722	scaffold101743_722	0.0001	4.28	0.1294	0.0308
GlcA	CRA	scaffold101743	732	scaffold101743_732	0	5.01	0.1393	0.0315
GlcA	FNPC	scaffold10336	19888	scaffold10336_19888	0	4.7	0.205	0.048
GlcA	VDS	scaffold10528	857	scaffold10528_857	0.0001	4.05	0.0752	0.0185
GlcA	FNPC	scaffold105399	8987	scaffold105399_8987	0.0001	4.2	-0.0535	0.0129
GlcA	VDS	scaffold105527	814	scaffold105527_814	0.0001	4.24	-0.1281	0.0307
GlcA	CRA	scaffold105674	642	scaffold105674_642	0	4.97	0.1733	0.0376
GlcA	CRA	scaffold10740	15171	scaffold10740_15171	0.0001	4.06	-0.0782	0.0199
GlcA	CRA	scaffold10740	15198	scaffold10740_15198	0	4.38	-0.0796	0.0194
GlcA	VDS	scaffold10879	56445	scaffold10879_56445	0.0001	4.26	0.1227	0.0293
GlcA	CRA	scaffold109719	65	scaffold109719_65	0.0001	4.07	0.0885	0.0225
GlcA	CRA	scaffold111279	1125	scaffold111279_1125	0.0001	4.15	0.0825	0.02
GlcA	FNPC	scaffold111816	372	scaffold111816_372	0.0001	4.07	-0.0644	0.0158
GlcA	FNPC	scaffold11218	8211	scaffold11218_8211	0.0001	4.25	0.1575	0.0376
GlcA	FNPC	scaffold11218	8254	scaffold11218_8254	0	4.31	0.1526	0.0376
GlcA	VDS	scaffold11360	19852	scaffold11360_19852	0.0001	4.13	-0.0599	0.0146
GlcA	FNPC	scaffold11460	247	scaffold11460_247	0	4.35	0.043	0.0105
GlcA	CRA	scaffold115483	5026	scaffold115483_5026	0.0001	4.06	0.1372	0.035
GlcA	FNPC	scaffold11714	3553	scaffold11714_3553	0	4.52	-0.0608	0.014
GlcA	FNPC	scaffold11714	3575	scaffold11714_3575	0	4.33	-0.06	0.0142
GlcA	VDS	scaffold1187	7201	scaffold1187_7201	0	4.54	-0.0759	0.0175
GlcA	VDS	scaffold1187	7349	scaffold1187_7349	0	4.32	-0.0737	0.0175
GlcA	CRA	scaffold11938	20457	scaffold11938_20457	0	4.49	0.0669	0.0155
GlcA	CRA	scaffold11938	20472	scaffold11938_20472	0	4.49	0.0674	0.0155
GlcA	CRA	scaffold120387	407	scaffold120387_407	0	4.59	0.0875	0.0199
GlcA	CRA	scaffold1226	74939	scaffold1226_74939	0.0001	4.25	0.076	0.0188
GlcA	FNPC	scaffold12268	1738	scaffold12268_1738	0.0001	4.1	0.1414	0.0358
GlcA	CRA	scaffold1227	52255	scaffold1227_52255	0	4.73	0.1228	0.0275
GlcA	CRA	scaffold12293	38048	scaffold12293_38048	0.0001	4.08	0.0783	0.0199
GlcA	CRA	scaffold12293	38329	scaffold12293_38329	0.0001	4.07	0.1209	0.0296
GlcA	CRA	scaffold132238	2919	scaffold132238_2919	0	4.9	0.0813	0.0178
GlcA	CRA	scaffold132238	2927	scaffold132238_2927	0	4.72	0.067	0.0157
GlcA	FNPC	scaffold13279	37853	scaffold13279_37853	0	4.67	-0.0749	0.0176
GlcA	VDS	scaffold13362	27622	scaffold13362_27622	0	4.55	0.0642	0.0148
GlcA	VDS	scaffold13362	27822	scaffold13362_27822	0	4.62	0.0633	0.0144
GlcA	CRA	scaffold1342	137395	scaffold1342_137395	0	5.85	0.1988	0.0412
GlcA	CRA	scaffold1342	94474	scaffold1342_94474	0	5.34	0.0997	0.0218
GlcA	CRA	scaffold1342	94666	scaffold1342_94666	0	4.56	0.0928	0.0221
GlcA	CRA	scaffold1342	94758	scaffold1342_94758	0	4.77	0.1035	0.023
GlcA	VDS	scaffold13450	2180	scaffold13450_2180	0	4.32	0.0592	0.014
GlcA	FNPC	scaffold13954	10119	scaffold13954_10119	0.0001	4.22	0.1807	0.045
GlcA	CRA	scaffold14379	14985	scaffold14379_14985	0.0001	4.08	0.0681	0.0173
GlcA	CRA	scaffold14395	39765	scaffold14395_39765	0.0001	4.18	0.1115	0.0279
GlcA	VDS	scaffold14395	39765	scaffold14395_39765	0.0001	4.15	0.0915	0.0222
GlcA	CRA	scaffold14395	39938	scaffold14395_39938	0.0001	4.07	0.1042	0.0265
GlcA	CRA	scaffold144257	190	scaffold144257_190	0.0001	4.27	0.075	0.0179
GlcA	FNPC	scaffold145	812	scaffold145_812	0	4.7	-0.0972	0.0218
GlcA	FNPC	scaffold14590	17087	scaffold14590_17087	0	4.48	0.1371	0.033
GlcA	FNPC	scaffold14590	17387	scaffold14590_17387	0.0001	4.05	0.1395	0.0343
GlcA	VDS	scaffold147358	103	scaffold147358_103	0	4.46	-0.1449	0.0337
GlcA	VDS	scaffold148258	1486	scaffold148258_1486	0	4.38	-0.0616	0.0145
GlcA	FNPC	scaffold154340	4252	scaffold154340_4252	0.0001	4.13	0.0631	0.0159
GlcA	CRA	scaffold155574	4455	scaffold155574_4455	0.0001	4.28	-0.0604	0.0149
GlcA	FNPC	scaffold15717	124591	scaffold15717_124591	0	4.7	0.1886	0.0442
GlcA	FNPC	scaffold15717	124632	scaffold15717_124632	0	4.5	0.1921	0.0443
GlcA	FNPC	scaffold158807	3394	scaffold158807_3394	0.0001	4.09	-0.0631	0.0154
GlcA	CRA	scaffold158852	369	scaffold158852_369	0.0001	4.05	-0.0773	0.019
GlcA	FNPC	scaffold16691	4636	scaffold16691_4636	0.0001	4.07	0.1492	0.038
GlcA	CRA	scaffold16765	1889	scaffold16765_1889	0	4.44	-0.1199	0.0278
GlcA	CRA	scaffold16765	1944	scaffold16765_1944	0	4.35	-0.1165	0.0285
GlcA	CRA	scaffold16765	1949	scaffold16765_1949	0	4.6	-0.1196	0.0284
GlcA	FNPC	scaffold17061	19467	scaffold17061_19467	0	4.51	0.1024	0.0236
GlcA	VDS	scaffold1715	72545	scaffold1715_72545	0	4.31	-0.0624	0.0148
GlcA	FNPC	scaffold17234	1044	scaffold17234_1044	0	4.68	0.1435	0.0337
GlcA	CRA	scaffold18202	4129	scaffold18202_4129	0	4.61	0.1146	0.0272
GlcA	CRA	scaffold1838	41611	scaffold1838_41611	0	4.46	0.2246	0.0542
GlcA	FNPC	scaffold18790	10105	scaffold18790_10105	0.0001	4.28	0.0499	0.0119
GlcA	CRA	scaffold2003	8850	scaffold2003_8850	0	4.92	0.1713	0.0392
GlcA	VDS	scaffold20722	6013	scaffold20722_6013	0	4.47	-0.101	0.0235
GlcA	CRA	scaffold21019	10136	scaffold21019_10136	0	4.32	-0.0813	0.0191
GlcA	CRA	scaffold21585	7537	scaffold21585_7537	0	4.47	0.1297	0.03
GlcA	FNPC	scaffold22009	12388	scaffold22009_12388	0	4.3	0.0773	0.0183
GlcA	FNPC	scaffold22544	6284	scaffold22544_6284	0	5.03	0.1402	0.0316
GlcA	CRA	scaffold22709	3956	scaffold22709_3956	0	4.33	-0.0687	0.0169
GlcA	VDS	scaffold23046	18301	scaffold23046_18301	0.0001	4.08	-0.1449	0.0356
GlcA	CRA	scaffold23096	442	scaffold23096_442	0.0001	4.13	0.1115	0.0281
GlcA	CRA	scaffold23194	44613	scaffold23194_44613	0	5.03	-0.093	0.02
GlcA	CRA	scaffold23788	13915	scaffold23788_13915	0.0001	4.25	0.1888	0.0451
GlcA	CRA	scaffold23864	25332	scaffold23864_25332	0.0001	4.13	-0.0926	0.0224
GlcA	CRA	scaffold24565	7191	scaffold24565_7191	0	4.56	0.1241	0.0284
GlcA	CRA	scaffold24565	7293	scaffold24565_7293	0	4.56	0.1196	0.0285
GlcA	FNPC	scaffold25080	10706	scaffold25080_10706	0.0001	4.06	0.1285	0.0315
GlcA	CRA	scaffold26481	3137	scaffold26481_3137	0.0001	4.05	-0.0922	0.0227
GlcA	CRA	scaffold26481	3344	scaffold26481_3344	0	4.53	-0.1024	0.0235
GlcA	CRA	scaffold26481	3353	scaffold26481_3353	0.0001	4.11	-0.1001	0.0253
GlcA	VDS	scaffold2724	47382	scaffold2724_47382	0.0001	4.18	-0.1129	0.0273
GlcA	FNPC	scaffold27286	133486	scaffold27286_133486	0	4.44	-0.0619	0.0144
GlcA	CRA	scaffold2733	12157	scaffold2733_12157	0.0001	4.2	-0.0676	0.0169
GlcA	FNPC	scaffold276	9415	scaffold276_9415	0	4.93	0.0792	0.0181
GlcA	VDS	scaffold28137	3788	scaffold28137_3788	0	4.37	0.1076	0.0253
GlcA	FNPC	scaffold28144	9549	scaffold28144_9549	0	4.38	0.0674	0.0165
GlcA	VDS	scaffold29097	23538	scaffold29097_23538	0.0001	4.21	-0.0708	0.017
GlcA	CRA	scaffold29101	9917	scaffold29101_9917	0	4.34	0.0685	0.0161
GlcA	FNPC	scaffold29166	19235	scaffold29166_19235	0	4.68	-0.0824	0.0194
GlcA	CRA	scaffold29797	4897	scaffold29797_4897	0.0001	4.05	-0.0806	0.0197
GlcA	CRA	scaffold29840	8893	scaffold29840_8893	0	5.51	0.1043	0.0224
GlcA	FNPC	scaffold29846	7663	scaffold29846_7663	0	5.14	-0.1111	0.0236
GlcA	FNPC	scaffold30098	12127	scaffold30098_12127	0	4.91	-0.124	0.0271
GlcA	CRA	scaffold30218	34773	scaffold30218_34773	0	4.79	-0.0627	0.0139
GlcA	CRA	scaffold30263	9972	scaffold30263_9972	0.0001	4.1	-0.0707	0.0179
GlcA	CRA	scaffold30611	11757	scaffold30611_11757	0.0001	4.27	0.1492	0.0369
GlcA	CRA	scaffold30777	901	scaffold30777_901	0	4.5	0.0873	0.021
GlcA	VDS	scaffold30819	4621	scaffold30819_4621	0.0001	4.17	0.1392	0.0337
GlcA	FNPC	scaffold31448	12703	scaffold31448_12703	0.0001	4.22	-0.0675	0.0162
GlcA	VDS	scaffold31728	6129	scaffold31728_6129	0.0001	4.18	0.0609	0.0147
GlcA	FNPC	scaffold31769	3352	scaffold31769_3352	0	5.3	0.0929	0.0203
GlcA	FNPC	scaffold31769	3442	scaffold31769_3442	0	4.44	0.0865	0.0209
GlcA	FNPC	scaffold340	121591	scaffold340_121591	0	4.82	0.1869	0.0432
GlcA	FNPC	scaffold340	121617	scaffold340_121617	0	4.81	0.1695	0.0392
GlcA	FNPC	scaffold340	121682	scaffold340_121682	0.0001	4.2	0.1545	0.0372
GlcA	FNPC	scaffold340	121716	scaffold340_121716	0	4.36	0.15	0.0367
GlcA	FNPC	scaffold340	121808	scaffold340_121808	0	4.56	0.182	0.0416
GlcA	FNPC	scaffold340	121825	scaffold340_121825	0	4.68	0.1804	0.0424
GlcA	FNPC	scaffold34580	21508	scaffold34580_21508	0.0001	4.13	-0.063	0.0153
GlcA	CRA	scaffold34793	61580	scaffold34793_61580	0	4.88	0.0976	0.0224
GlcA	FNPC	scaffold3543	4384	scaffold3543_4384	0	5.7	-0.0897	0.0179
GlcA	VDS	scaffold3630	10743	scaffold3630_10743	0.0001	4.28	0.0646	0.0154
GlcA	FNPC	scaffold36321	445	scaffold36321_445	0.0001	4.28	0.1692	0.0418
GlcA	CRA	scaffold3779	7269	scaffold3779_7269	0.0001	4.05	0.1174	0.0289
GlcA	VDS	scaffold37951	10192	scaffold37951_10192	0	4.4	0.0795	0.0186
GlcA	CRA	scaffold38311	26228	scaffold38311_26228	0.0001	4.12	-0.0732	0.0178
GlcA	CRA	scaffold3840	8895	scaffold3840_8895	0.0001	4.13	-0.0814	0.0206
GlcA	FNPC	scaffold38486	8411	scaffold38486_8411	0.0001	4.14	-0.0761	0.0184
GlcA	FNPC	scaffold3909	5085	scaffold3909_5085	0	4.62	0.1822	0.0432
GlcA	CRA	scaffold39420	599	scaffold39420_599	0.0001	4.06	0.0795	0.0195
GlcA	FNPC	scaffold3947	6319	scaffold3947_6319	0	4.32	0.1202	0.0296
GlcA	CRA	scaffold39478	12834	scaffold39478_12834	0	4.39	0.0727	0.0177
GlcA	FNPC	scaffold3962	10690	scaffold3962_10690	0.0001	4.24	0.0694	0.0173
GlcA	VDS	scaffold40261	1905	scaffold40261_1905	0.0001	4.05	-0.1303	0.0321
GlcA	CRA	scaffold408	9608	scaffold408_9608	0	5.19	0.1437	0.0319
GlcA	CRA	scaffold42391	5607	scaffold42391_5607	0	4.89	0.1852	0.0405
GlcA	CRA	scaffold42607	901	scaffold42607_901	0.0001	4.09	0.1196	0.0303
GlcA	FNPC	scaffold4298	23622	scaffold4298_23622	0	5.27	0.103	0.0215
GlcA	FNPC	scaffold43198	1927	scaffold43198_1927	0.0001	4.29	-0.0638	0.0158
GlcA	FNPC	scaffold43198	1933	scaffold43198_1933	0.0001	4.16	-0.0638	0.016
GlcA	VDS	scaffold44276	6305	scaffold44276_6305	0.0001	4.09	0.1183	0.029
GlcA	FNPC	scaffold4442	10842	scaffold4442_10842	0	4.3	0.0571	0.0135
GlcA	FNPC	scaffold4504	53852	scaffold4504_53852	0	5.75	0.1042	0.0206
GlcA	FNPC	scaffold4556	4055	scaffold4556_4055	0.0001	4.29	-0.0438	0.0108
GlcA	VDS	scaffold45685	4754	scaffold45685_4754	0.0001	4.11	-0.0638	0.0156
GlcA	CRA	scaffold45808	38144	scaffold45808_38144	0.0001	4.17	0.158	0.0382
GlcA	CRA	scaffold45808	38200	scaffold45808_38200	0	5.24	0.1869	0.0412
GlcA	FNPC	scaffold46170	31127	scaffold46170_31127	0	4.68	-0.0923	0.0217
GlcA	VDS	scaffold48211	2480	scaffold48211_2480	0.0001	4.14	-0.0953	0.0232
GlcA	VDS	scaffold48211	2606	scaffold48211_2606	0.0001	4.1	-0.1077	0.0264
GlcA	VDS	scaffold48211	2641	scaffold48211_2641	0	4.58	-0.0967	0.0221
GlcA	VDS	scaffold48211	2649	scaffold48211_2649	0	4.62	-0.096	0.0219
GlcA	VDS	scaffold48211	2664	scaffold48211_2664	0.0001	4.19	-0.0982	0.0237
GlcA	FNPC	scaffold53823	15026	scaffold53823_15026	0	4.45	-0.0894	0.0207
GlcA	VDS	scaffold5462	4297	scaffold5462_4297	0	4.55	-0.0616	0.0141
GlcA	VDS	scaffold5462	5177	scaffold5462_5177	0.0001	4.21	-0.0583	0.014
GlcA	VDS	scaffold55265	18829	scaffold55265_18829	0	4.85	-0.1853	0.0409
GlcA	VDS	scaffold56299	8272	scaffold56299_8272	0.0001	4.13	0.1056	0.0257
GlcA	VDS	scaffold56299	8302	scaffold56299_8302	0.0001	4.23	0.1024	0.0246
GlcA	FNPC	scaffold5698	4872	scaffold5698_4872	0	5.19	0.1613	0.0339
GlcA	CRA	scaffold57320	16210	scaffold57320_16210	0	5.4	-0.0851	0.0175
GlcA	VDS	scaffold5841	115407	scaffold5841_115407	0.0001	4.1	-0.067	0.0164
GlcA	VDS	scaffold5841	134201	scaffold5841_134201	0.0001	4.25	-0.0687	0.0164
GlcA	VDS	scaffold5841	136955	scaffold5841_136955	0.0001	4.08	-0.0652	0.016
GlcA	VDS	scaffold5841	137272	scaffold5841_137272	0	5.38	-0.0774	0.0161
GlcA	VDS	scaffold5841	98603	scaffold5841_98603	0	4.67	-0.0651	0.0147
GlcA	VDS	scaffold5841	98755	scaffold5841_98755	0	4.84	-0.0679	0.015
GlcA	VDS	scaffold5954	52112	scaffold5954_52112	0.0001	4.14	-0.1479	0.036
GlcA	FNPC	scaffold60073	308	scaffold60073_308	0.0001	4.29	0.1429	0.0353
GlcA	FNPC	scaffold62014	3955	scaffold62014_3955	0	4.49	0.1768	0.0408
GlcA	FNPC	scaffold62772	1233	scaffold62772_1233	0	4.43	-0.0648	0.0157
GlcA	CRA	scaffold65021	1132	scaffold65021_1132	0	4.34	0.1258	0.0296
GlcA	CRA	scaffold65021	1349	scaffold65021_1349	0	4.31	0.1029	0.0244
GlcA	CRA	scaffold65021	1393	scaffold65021_1393	0	5.23	0.1281	0.0269
GlcA	CRA	scaffold66904	776	scaffold66904_776	0	4.37	-0.1145	0.028
GlcA	FNPC	scaffold67624	4738	scaffold67624_4738	0.0001	4.24	0.06	0.0143
GlcA	VDS	scaffold68246	496	scaffold68246_496	0	4.36	-0.0733	0.0173
GlcA	VDS	scaffold68246	507	scaffold68246_507	0.0001	4.06	-0.0678	0.0167
GlcA	VDS	scaffold7056	30820	scaffold7056_30820	0.0001	4.19	0.1195	0.0289
GlcA	FNPC	scaffold70962	7292	scaffold70962_7292	0	4.53	0.0885	0.0212
GlcA	VDS	scaffold7261	5976	scaffold7261_5976	0	4.79	-0.1424	0.0317
GlcA	FNPC	scaffold74614	12458	scaffold74614_12458	0	4.4	0.0505	0.0123
GlcA	FNPC	scaffold76130	8395	scaffold76130_8395	0.0001	4.06	0.0658	0.0161
GlcA	CRA	scaffold763	27497	scaffold763_27497	0.0001	4.08	-0.1499	0.0367
GlcA	FNPC	scaffold76851	191	scaffold76851_191	0.0001	4.3	0.1233	0.0304
GlcA	CRA	scaffold7711	38141	scaffold7711_38141	0.0001	4.26	0.1046	0.0249
GlcA	VDS	scaffold7737	6788	scaffold7737_6788	0	4.68	-0.0668	0.0151
GlcA	VDS	scaffold7737	6821	scaffold7737_6821	0.0001	4.12	0.0643	0.0157
GlcA	VDS	scaffold7737	6938	scaffold7737_6938	0.0001	4.28	0.0713	0.017
GlcA	VDS	scaffold7737	7009	scaffold7737_7009	0.0001	4.14	0.0693	0.0169
GlcA	VDS	scaffold7737	8672	scaffold7737_8672	0	4.71	0.0654	0.0147
GlcA	VDS	scaffold7737	8871	scaffold7737_8871	0.0001	4.15	0.0626	0.0152
GlcA	VDS	scaffold7810	12707	scaffold7810_12707	0.0001	4.05	0.0588	0.0145
GlcA	VDS	scaffold7810	12744	scaffold7810_12744	0	4.47	0.0621	0.0144
GlcA	VDS	scaffold7848	52140	scaffold7848_52140	0	4.35	0.057	0.0135
GlcA	VDS	scaffold79841	7656	scaffold79841_7656	0.0001	4.14	-0.0614	0.015
GlcA	CRA	scaffold8004	10709	scaffold8004_10709	0.0001	4.24	0.0998	0.0248
GlcA	CRA	scaffold81299	1633	scaffold81299_1633	0.0001	4.06	-0.1163	0.0296
GlcA	CRA	scaffold81299	1699	scaffold81299_1699	0	4.33	-0.1297	0.0304
GlcA	FNPC	scaffold82214	2097	scaffold82214_2097	0	4.38	0.0606	0.0148
GlcA	CRA	scaffold82406	5533	scaffold82406_5533	0	4.98	-0.1136	0.0258
GlcA	CRA	scaffold84220	5791	scaffold84220_5791	0	4.52	0.0839	0.0193
GlcA	FNPC	scaffold8528	175	scaffold8528_175	0.0001	4.29	0.0794	0.0188
GlcA	FNPC	scaffold86356	6881	scaffold86356_6881	0	4.67	-0.0651	0.0153
GlcA	CRA	scaffold869	24280	scaffold869_24280	0.0001	4.19	0.1716	0.043
GlcA	FNPC	scaffold90847	19970	scaffold90847_19970	0	5.5	-0.0974	0.0198
GlcA	FNPC	scaffold9103	3260	scaffold9103_3260	0.0001	4.19	0.0743	0.0179
GlcA	FNPC	scaffold9147	11491	scaffold9147_11491	0	4.36	0.1013	0.0238
GlcA	CRA	scaffold91984	5634	scaffold91984_5634	0	4.55	0.1735	0.0397
GlcA	CRA	scaffold91984	5653	scaffold91984_5653	0	4.31	0.1903	0.045
GlcA	CRA	scaffold936	9714	scaffold936_9714	0	4.3	-0.0803	0.0198
GlcA	CRA	scaffold9389	35935	scaffold9389_35935	0	4.54	0.1408	0.0337
GlcA	CRA	scaffold95298	5100	scaffold95298_5100	0.0001	4.14	-0.0807	0.0195
GlcA	FNPC	scaffold99599	5218	scaffold99599_5218	0.0001	4.17	-0.0747	0.0187
KL	CRA	C32060565	636	C32060565_636	0.0001	4.25	-0.0484	0.0116
KL	FNPC	C32060565	636	C32060565_636	0	4.64	-0.045	0.0106
KL	CRA	C32065769	145	C32065769_145	0	5.17	-0.0561	0.0125
KL	CRA	C32065769	78	C32065769_78	0	4.42	-0.0643	0.015
KL	FNPC	C32065769	78	C32065769_78	0	4.34	-0.0566	0.0133
KL	CRA	C32074171	1161	C32074171_1161	0	5.3	0.1405	0.0293
KL	CRA	C32074171	1212	C32074171_1212	0	4.76	0.1262	0.0281
KL	CRA	C32074171	1346	C32074171_1346	0.0001	4.24	0.1248	0.0298
KL	FNPC	C32075993	881	C32075993_881	0.0001	4.06	0.0833	0.0212
KL	FNPC	C32087851	702	C32087851_702	0	4.85	-0.0525	0.0115
KL	VDS	C32088045	1041	C32088045_1041	0	4.41	-0.0877	0.0205
KL	FNPC	C32090133	331	C32090133_331	0	4.53	-0.0941	0.0225
KL	FNPC	C32090133	354	C32090133_354	0	5.81	-0.098	0.0204
KL	VDS	C32093615	1233	C32093615_1233	0.0001	4.18	0.1223	0.0296
KL	CRA	C32098467	2073	C32098467_2073	0.0001	4.27	0.0898	0.0222
KL	VDS	C32100167	1425	C32100167_1425	0.0001	4.17	0.0713	0.0173
KL	VDS	C32100167	1496	C32100167_1496	0.0001	4.05	0.0573	0.0141
KL	CRA	C32103569	1584	C32103569_1584	0	4.37	-0.0821	0.0193
KL	FNPC	C32103569	1584	C32103569_1584	0.0001	4.18	-0.0663	0.0166
KL	CRA	C32116011	2708	C32116011_2708	0.0001	4.12	0.0882	0.0223
KL	CRA	scaffold10088	54351	scaffold10088_54351	0.0001	4.24	0.0795	0.019
KL	CRA	scaffold10088	54507	scaffold10088_54507	0.0001	4.09	0.0742	0.0181
KL	CRA	scaffold10088	54519	scaffold10088_54519	0.0001	4.3	0.0738	0.0182
KL	CRA	scaffold10194	12217	scaffold10194_12217	0.0001	4.12	0.0999	0.0243
KL	CRA	scaffold10194	22997	scaffold10194_22997	0.0001	4.2	0.0971	0.0234
KL	VDS	scaffold10194	22997	scaffold10194_22997	0	4.85	0.1154	0.0255
KL	CRA	scaffold10336	19888	scaffold10336_19888	0	4.42	0.1128	0.0274
KL	CRA	scaffold10336	39070	scaffold10336_39070	0	4.74	0.1197	0.0267
KL	VDS	scaffold104423	9938	scaffold104423_9938	0	4.57	-0.0911	0.0209
KL	CRA	scaffold1050	29079	scaffold1050_29079	0	5.03	0.1015	0.0229
KL	CRA	scaffold105591	1586	scaffold105591_1586	0	6.14	0.0963	0.0194
KL	VDS	scaffold105591	1586	scaffold105591_1586	0	4.95	0.0997	0.0218
KL	VDS	scaffold105591	1756	scaffold105591_1756	0	4.56	0.0814	0.0187
KL	CRA	scaffold106086	1591	scaffold106086_1591	0	4.47	0.1072	0.0248
KL	CRA	scaffold106174	6306	scaffold106174_6306	0	5.04	-0.0852	0.0183
KL	FNPC	scaffold106400	3942	scaffold106400_3942	0	4.4	0.0508	0.0119
KL	FNPC	scaffold106400	3957	scaffold106400_3957	0.0001	4.16	0.0443	0.0111
KL	CRA	scaffold10943	3591	scaffold10943_3591	0	4.79	0.1184	0.0263
KL	CRA	scaffold10943	3611	scaffold10943_3611	0	5.07	0.1164	0.0262
KL	CRA	scaffold10943	380	scaffold10943_380	0	4.83	0.1114	0.0257
KL	CRA	scaffold10943	40317	scaffold10943_40317	0	4.6	0.1096	0.0249
KL	VDS	scaffold10943	40317	scaffold10943_40317	0	4.59	0.1204	0.0275
KL	CRA	scaffold10943	40643	scaffold10943_40643	0	5.47	0.1434	0.0309
KL	CRA	scaffold10943	430	scaffold10943_430	0.0001	4.2	0.1066	0.0257
KL	CRA	scaffold10943	4657	scaffold10943_4657	0.0001	4.1	0.1247	0.0304
KL	CRA	scaffold10987	6458	scaffold10987_6458	0	4.82	0.1222	0.027
KL	VDS	scaffold10987	6458	scaffold10987_6458	0	4.88	0.1355	0.0298
KL	CRA	scaffold111025	335	scaffold111025_335	0	4.78	0.0911	0.0212
KL	FNPC	scaffold111816	372	scaffold111816_372	0	4.78	-0.039	0.0091
KL	FNPC	scaffold111816	442	scaffold111816_442	0	4.37	-0.0372	0.0087
KL	CRA	scaffold111816	450	scaffold111816_450	0	5.57	-0.0702	0.015
KL	CRA	scaffold11218	8254	scaffold11218_8254	0	4.42	0.0958	0.0233
KL	FNPC	scaffold11218	8254	scaffold11218_8254	0	4.66	0.0915	0.0215
KL	CRA	scaffold11242	7445	scaffold11242_7445	0	4.52	0.0575	0.0132
KL	CRA	scaffold11242	7496	scaffold11242_7496	0	4.6	0.0586	0.0133
KL	CRA	scaffold11242	7525	scaffold11242_7525	0	4.65	0.0503	0.0114
KL	VDS	scaffold11257	29614	scaffold11257_29614	0.0001	4.17	0.0994	0.0241
KL	VDS	scaffold1129	45900	scaffold1129_45900	0.0001	4.2	-0.0456	0.011
KL	VDS	scaffold113489	4146	scaffold113489_4146	0.0001	4.12	0.0397	0.0097
KL	CRA	scaffold11416	105304	scaffold11416_105304	0	4.39	0.0953	0.0232
KL	CRA	scaffold11416	136201	scaffold11416_136201	0	4.76	0.0985	0.0229
KL	CRA	scaffold11418	24238	scaffold11418_24238	0.0001	4.21	-0.0736	0.0177
KL	FNPC	scaffold11418	24238	scaffold11418_24238	0	4.45	-0.0682	0.0158
KL	CRA	scaffold11418	24407	scaffold11418_24407	0	4.56	-0.0814	0.0186
KL	FNPC	scaffold11418	24407	scaffold11418_24407	0	5.46	-0.0782	0.0168
KL	CRA	scaffold11418	25077	scaffold11418_25077	0.0001	4.12	-0.0794	0.0201
KL	CRA	scaffold114252	1402	scaffold114252_1402	0	4.97	0.1042	0.0226
KL	CRA	scaffold114252	1524	scaffold114252_1524	0	5.42	0.105	0.0216
KL	FNPC	scaffold115259	14330	scaffold115259_14330	0.0001	4.23	-0.0477	0.0114
KL	VDS	scaffold11611	12722	scaffold11611_12722	0	4.96	0.1297	0.0283
KL	FNPC	scaffold116771	7218	scaffold116771_7218	0	4.74	0.0326	0.0076
KL	CRA	scaffold117512	1139	scaffold117512_1139	0	4.66	-0.0344	0.0081
KL	FNPC	scaffold11759	29396	scaffold11759_29396	0	6.31	-0.0879	0.0175
KL	FNPC	scaffold11759	29492	scaffold11759_29492	0	4.4	-0.0732	0.0171
KL	FNPC	scaffold11759	29509	scaffold11759_29509	0	4.8	-0.0726	0.0168
KL	CRA	scaffold11759	29657	scaffold11759_29657	0.0001	4.18	-0.0588	0.0147
KL	FNPC	scaffold11759	29657	scaffold11759_29657	0	5.22	-0.0581	0.0128
KL	FNPC	scaffold11759	29881	scaffold11759_29881	0.0001	4.25	-0.0698	0.0167
KL	FNPC	scaffold11759	29888	scaffold11759_29888	0.0001	4.1	-0.067	0.0163
KL	FNPC	scaffold11808	16540	scaffold11808_16540	0	5.49	-0.066	0.0135
KL	CRA	scaffold11848	21480	scaffold11848_21480	0.0001	4.08	0.0398	0.0097
KL	VDS	scaffold1187	7201	scaffold1187_7201	0.0001	4.09	-0.0476	0.0117
KL	VDS	scaffold1187	7349	scaffold1187_7349	0.0001	4.14	-0.0478	0.0116
KL	FNPC	scaffold11891	43205	scaffold11891_43205	0	4.53	-0.0925	0.0212
KL	VDS	scaffold12000	76351	scaffold12000_76351	0	4.59	-0.0566	0.0129
KL	FNPC	scaffold12000	76415	scaffold12000_76415	0	4.33	-0.0447	0.0105
KL	VDS	scaffold12000	76415	scaffold12000_76415	0	4.92	-0.0569	0.0125
KL	VDS	scaffold12000	76444	scaffold12000_76444	0.0001	4.15	-0.0586	0.0142
KL	CRA	scaffold12026	17183	scaffold12026_17183	0	5	0.105	0.0227
KL	VDS	scaffold12026	17183	scaffold12026_17183	0	4.33	0.1073	0.0254
KL	CRA	scaffold12026	29890	scaffold12026_29890	0	4.5	0.1226	0.0283
KL	FNPC	scaffold120316	1764	scaffold120316_1764	0	4.53	-0.0724	0.0166
KL	CRA	scaffold12125	41187	scaffold12125_41187	0	4.77	0.0876	0.0195
KL	CRA	scaffold12125	42446	scaffold12125_42446	0	4.32	0.1036	0.0255
KL	CRA	scaffold12141	3396	scaffold12141_3396	0.0001	4.18	0.0566	0.0136
KL	CRA	scaffold12268	1738	scaffold12268_1738	0	5.81	0.1088	0.0214
KL	FNPC	scaffold12268	1738	scaffold12268_1738	0	5.11	0.0908	0.0203
KL	CRA	scaffold12268	2071	scaffold12268_2071	0	4.81	0.0879	0.0195
KL	CRA	scaffold12412	37576	scaffold12412_37576	0	4.67	0.1236	0.0278
KL	CRA	scaffold12412	4116	scaffold12412_4116	0	4.83	0.1074	0.0237
KL	CRA	scaffold12558	4900	scaffold12558_4900	0	5.16	0.1122	0.0249
KL	VDS	scaffold12558	4900	scaffold12558_4900	0.0001	4.29	0.1168	0.0278
KL	CRA	scaffold125866	2111	scaffold125866_2111	0.0001	4.08	0.0399	0.0101
KL	CRA	scaffold12740	17689	scaffold12740_17689	0	4.97	0.1013	0.023
KL	CRA	scaffold12740	24458	scaffold12740_24458	0	4.73	0.0866	0.0202
KL	FNPC	scaffold12746	12565	scaffold12746_12565	0	4.32	-0.0355	0.0087
KL	CRA	scaffold12753	15128	scaffold12753_15128	0.0001	4.14	-0.0875	0.0212
KL	CRA	scaffold12753	15194	scaffold12753_15194	0.0001	4.23	-0.0884	0.0212
KL	CRA	scaffold12759	51488	scaffold12759_51488	0	4.78	-0.0795	0.0185
KL	FNPC	scaffold12759	9433	scaffold12759_9433	0	4.68	-0.0442	0.0099
KL	CRA	scaffold12760	24317	scaffold12760_24317	0.0001	4.25	-0.0737	0.0183
KL	FNPC	scaffold12888	14131	scaffold12888_14131	0.0001	4.06	-0.0416	0.0106
KL	VDS	scaffold132239	865	scaffold132239_865	0.0001	4.15	0.0932	0.0226
KL	CRA	scaffold1327	5471	scaffold1327_5471	0	4.4	0.0876	0.0205
KL	CRA	scaffold1327	5552	scaffold1327_5552	0	5.07	0.1045	0.0235
KL	VDS	scaffold1327	5552	scaffold1327_5552	0.0001	4.18	0.1082	0.0261
KL	FNPC	scaffold132805	522	scaffold132805_522	0.0001	4.21	-0.0291	0.0073
KL	FNPC	scaffold13362	114563	scaffold13362_114563	0.0001	4.28	-0.0638	0.0158
KL	FNPC	scaffold13362	114694	scaffold13362_114694	0.0001	4.18	-0.0626	0.0157
KL	VDS	scaffold13365	3919	scaffold13365_3919	0	4.88	0.106	0.0233
KL	CRA	scaffold13394	39369	scaffold13394_39369	0	4.54	0.1293	0.0297
KL	VDS	scaffold1342	94758	scaffold1342_94758	0	4.31	0.0525	0.0125
KL	CRA	scaffold138096	3701	scaffold138096_3701	0	4.48	0.1038	0.025
KL	VDS	scaffold13954	9429	scaffold13954_9429	0	4.32	0.1099	0.026
KL	CRA	scaffold13954	9849	scaffold13954_9849	0	5.02	0.1193	0.027
KL	CRA	scaffold139658	61	scaffold139658_61	0	5.69	0.1225	0.0244
KL	CRA	scaffold139743	1453	scaffold139743_1453	0.0001	4.24	0.0843	0.0209
KL	FNPC	scaffold14110	3180	scaffold14110_3180	0.0001	4.21	-0.032	0.0077
KL	CRA	scaffold141912	8437	scaffold141912_8437	0.0001	4.12	0.035	0.0085
KL	CRA	scaffold141912	8942	scaffold141912_8942	0	4.34	0.0392	0.0096
KL	CRA	scaffold145060	4754	scaffold145060_4754	0	4.39	0.0769	0.0187
KL	CRA	scaffold14640	2252	scaffold14640_2252	0	5.46	0.1491	0.0321
KL	CRA	scaffold1472	1391	scaffold1472_1391	0	4.45	0.0378	0.0088
KL	VDS	scaffold1472	1391	scaffold1472_1391	0	4.66	0.0417	0.0094
KL	VDS	scaffold148258	1744	scaffold148258_1744	0.0001	4.27	0.0485	0.0116
KL	CRA	scaffold14879	7365	scaffold14879_7365	0	4.72	0.1018	0.0238
KL	VDS	scaffold1491	5113	scaffold1491_5113	0.0001	4.14	0.0962	0.0234
KL	CRA	scaffold15044	18074	scaffold15044_18074	0	4.47	0.1059	0.0245
KL	CRA	scaffold15044	18396	scaffold15044_18396	0	5.25	0.0982	0.0206
KL	CRA	scaffold15044	18537	scaffold15044_18537	0.0001	4.11	0.0904	0.022
KL	CRA	scaffold150510	3717	scaffold150510_3717	0.0001	4.21	-0.085	0.0212
KL	FNPC	scaffold151115	297	scaffold151115_297	0	5.17	0.0831	0.0185
KL	FNPC	scaffold151115	329	scaffold151115_329	0	5.04	0.0813	0.0183
KL	CRA	scaffold15336	6222	scaffold15336_6222	0.0001	4.14	-0.0911	0.0221
KL	FNPC	scaffold15347	21386	scaffold15347_21386	0	4.68	-0.0344	0.0081
KL	FNPC	scaffold15357	44328	scaffold15357_44328	0.0001	4.06	-0.0921	0.0226
KL	CRA	scaffold154070	709	scaffold154070_709	0	4.33	0.038	0.0093
KL	FNPC	scaffold154070	709	scaffold154070_709	0	4.47	0.036	0.0083
KL	CRA	scaffold154070	778	scaffold154070_778	0	5.26	-0.0419	0.0092
KL	FNPC	scaffold154070	778	scaffold154070_778	0	4.45	-0.0362	0.0084
KL	CRA	scaffold15476	15063	scaffold15476_15063	0	4.4	0.1045	0.0244
KL	CRA	scaffold15476	15650	scaffold15476_15650	0	4.71	0.1345	0.0302
KL	VDS	scaffold15538	6463	scaffold15538_6463	0	4.83	-0.0657	0.0145
KL	CRA	scaffold15578	38683	scaffold15578_38683	0	4.75	-0.06	0.0134
KL	CRA	scaffold15717	345865	scaffold15717_345865	0	4.36	0.0308	0.0075
KL	CRA	scaffold15737	29992	scaffold15737_29992	0	4.48	0.0915	0.0211
KL	CRA	scaffold1576	3561	scaffold1576_3561	0	4.39	0.0919	0.0215
KL	VDS	scaffold1576	3561	scaffold1576_3561	0	4.56	0.1032	0.0237
KL	FNPC	scaffold1576	3568	scaffold1576_3568	0.0001	4.12	0.0652	0.0165
KL	CRA	scaffold1576	4045	scaffold1576_4045	0.0001	4.23	0.0959	0.023
KL	CRA	scaffold15962	50142	scaffold15962_50142	0.0001	4.14	0.0924	0.0224
KL	CRA	scaffold15962	51386	scaffold15962_51386	0	4.37	0.1027	0.0251
KL	CRA	scaffold16014	735	scaffold16014_735	0.0001	4.21	-0.0744	0.0179
KL	FNPC	scaffold16014	735	scaffold16014_735	0	5.41	-0.0778	0.0168
KL	CRA	scaffold160307	5237	scaffold160307_5237	0	4.46	-0.0758	0.0176
KL	VDS	scaffold160508	139	scaffold160508_139	0	4.36	-0.0581	0.0137
KL	CRA	scaffold16092	21526	scaffold16092_21526	0	4.8	0.0996	0.0231
KL	VDS	scaffold16092	21526	scaffold16092_21526	0	4.82	0.1134	0.0251
KL	CRA	scaffold16092	24829	scaffold16092_24829	0	4.63	0.0916	0.0217
KL	VDS	scaffold16092	24829	scaffold16092_24829	0.0001	4.11	0.0981	0.024
KL	CRA	scaffold16092	24841	scaffold16092_24841	0.0001	4.14	0.0905	0.022
KL	CRA	scaffold16092	24894	scaffold16092_24894	0	4.42	0.088	0.0214
KL	CRA	scaffold16092	25037	scaffold16092_25037	0	4.4	0.0859	0.0209
KL	CRA	scaffold1613	2069	scaffold1613_2069	0	4.37	0.0926	0.0226
KL	CRA	scaffold16173	9775	scaffold16173_9775	0	5.02	0.1016	0.0219
KL	FNPC	scaffold16420	48488	scaffold16420_48488	0	4.33	-0.0838	0.0198
KL	CRA	scaffold16691	4636	scaffold16691_4636	0	4.3	0.0983	0.0242
KL	CRA	scaffold16723	6071	scaffold16723_6071	0.0001	4.24	0.089	0.0213
KL	CRA	scaffold16723	9410	scaffold16723_9410	0	4.44	0.085	0.0206
KL	CRA	scaffold16723	9449	scaffold16723_9449	0	6.45	0.101	0.0198
KL	VDS	scaffold16723	9449	scaffold16723_9449	0.0001	4.18	0.0936	0.0226
KL	CRA	scaffold16745	2603	scaffold16745_2603	0	4.34	0.0931	0.022
KL	FNPC	scaffold16781	6857	scaffold16781_6857	0.0001	4.27	-0.0714	0.0177
KL	CRA	scaffold1696	8689	scaffold1696_8689	0.0001	4.17	0.08	0.0193
KL	VDS	scaffold1696	8689	scaffold1696_8689	0.0001	4.05	0.0802	0.0198
KL	CRA	scaffold17215	7887	scaffold17215_7887	0.0001	4.15	0.0846	0.0213
KL	CRA	scaffold17307	36266	scaffold17307_36266	0.0001	4.28	0.0709	0.0169
KL	CRA	scaffold17536	30791	scaffold17536_30791	0	4.53	-0.0507	0.0121
KL	FNPC	scaffold17536	30791	scaffold17536_30791	0	4.85	-0.0484	0.0106
KL	CRA	scaffold17536	32678	scaffold17536_32678	0	4.47	-0.0584	0.0135
KL	FNPC	scaffold17536	32678	scaffold17536_32678	0	6.26	-0.0572	0.0114
KL	CRA	scaffold17536	32929	scaffold17536_32929	0.0001	4.09	-0.0556	0.0141
KL	FNPC	scaffold17536	32929	scaffold17536_32929	0	5.17	-0.0567	0.012
KL	FNPC	scaffold1762	350	scaffold1762_350	0.0001	4.14	-0.0753	0.0182
KL	CRA	scaffold17708	10793	scaffold17708_10793	0	4.97	0.1024	0.0233
KL	CRA	scaffold17803	2346	scaffold17803_2346	0	4.68	0.105	0.0236
KL	VDS	scaffold17803	2346	scaffold17803_2346	0	4.83	0.1177	0.0261
KL	CRA	scaffold1790	5652	scaffold1790_5652	0.0001	4.12	0.1034	0.0261
[truncated: 2,318 more rows]
